# Supplementary material for: Distribution of the genus Boeckella (Crustacea, Copepoda, Calanoida, Centropagidae) at high latitudes in South America and the main Antarctic biogeographic regions
Source: Zookeys. 2019 Jun 10;854:1–15. doi: 10.3897/zookeys.854.29614 (PMC6579792; doi:10.3897/zookeys.854.29614)
Supplement: Supplementary material 1 [file zookeys-854-001-s001.zip]

Archive with 3 entries (3 files):
- occurrence.txt
- eml.xml
- meta.xml
