# Supplementary material for: Distribution of the genus Boeckella (Crustacea, Copepoda, Calanoida, Centropagidae) at high latitudes in South America and the main Antarctic biogeographic regions
Source: Zookeys. 2019 Jun 10;854:1–15. doi: 10.3897/zookeys.854.29614 (PMC6579792; doi:10.3897/zookeys.854.29614)
Supplement: Supplementary material 1 [file zookeys-854-001-s001.zip › occurrence.txt]

id	type	rightsHolder	collectionID	basisOfRecord	occurrenceID	recordedBy	preparations	associatedMedia	associatedReferences	associatedSequences	eventDate	year	month	habitat	island	country	countryCode	locality	verbatimCoordinates	decimalLatitude	decimalLongitude	geodeticDatum	coordinateUncertaintyInMeters	coordinatePrecision	identifiedBy	taxonID	scientificName	kingdom	phylum	class	order	family	genus	taxonRank	scientificNameAuthorship
urn:UCHILE:LEM:Inv:Crus:Boeck_001	Text		urn:UCHILE:LEM:Inv:Crus:Boeck	HumanObservation	urn:UCHILE:LEM:Inv:Crus:Boeck_001				Menu-Marque, S., Morrone, J.J. & Locascio, C. (2000) Distributional pattern of the South American species of Boeckella (Copepoda: Centropagidae): A track analysis. Journal of Crustacean Biology, 20, 262-272.					Grassland		Argentina	AR	Santa Cruz	50°12'S, 71°38'W	-50.2	-71.633333			0.01667		urn:lsid:marinespecies.org:taxname:349213	Boeckella bergi	Animalia	Arthropoda	Hexanauplia	Calanoida	Centropagidae	Boeckella	species	Richard, 1897
urn:UCHILE:LEM:Inv:Crus:Boeck_002	Text		urn:UCHILE:LEM:Inv:Crus:Boeck	HumanObservation	urn:UCHILE:LEM:Inv:Crus:Boeck_002				Previattelli, D., Perbiche-Neves, G., Menu-Marque, S. & Falgina de Rocha C.E. (2015) Range extension of Boeckella bergi Richard 1897 (Crustacea: Copepoda: Centropagidae), with comments on the taxonomy of the species. Biota Neotropica, 15(3), e20140076					Grassland		Argentina	AR	Canterita Anegada	50°25'S, 72°40'W	-50.416667	-72.666667			0.01667		urn:lsid:marinespecies.org:taxname:349213	Boeckella bergi	Animalia	Arthropoda	Hexanauplia	Calanoida	Centropagidae	Boeckella	species	Richard, 1897
urn:UCHILE:LEM:Inv:Crus:Boeck_003	Text		urn:UCHILE:LEM:Inv:Crus:Boeck	HumanObservation	urn:UCHILE:LEM:Inv:Crus:Boeck_003				Previattelli, D., Perbiche-Neves, G., Menu-Marque, S. & Falgina de Rocha C.E. (2015) Range extension of Boeckella bergi Richard 1897 (Crustacea: Copepoda: Centropagidae), with comments on the taxonomy of the species. Biota Neotropica, 15(3), e20140076					Grassland		Argentina	AR	Laguna circular	49°43'S, 68°21'W	-49.716667	-68.35			0.01667		urn:lsid:marinespecies.org:taxname:349213	Boeckella bergi	Animalia	Arthropoda	Hexanauplia	Calanoida	Centropagidae	Boeckella	species	Richard, 1897
urn:UCHILE:LEM:Inv:Crus:Boeck_004	Text		urn:UCHILE:LEM:Inv:Crus:Boeck	HumanObservation	urn:UCHILE:LEM:Inv:Crus:Boeck_004				Previattelli, D., Perbiche-Neves, G., Menu-Marque, S. & Falgina de Rocha C.E. (2015) Range extension of Boeckella bergi Richard 1897 (Crustacea: Copepoda: Centropagidae), with comments on the taxonomy of the species. Biota Neotropica, 15(3), e20140076					Grassland		Argentina	AR	Pozon rio Deseado	46°53'S, 68°08'W	-46.883333	-68.133333			0.01667		urn:lsid:marinespecies.org:taxname:349213	Boeckella bergi	Animalia	Arthropoda	Hexanauplia	Calanoida	Centropagidae	Boeckella	species	Richard, 1897
urn:UCHILE:LEM:Inv:Crus:Boeck_005	Text		urn:UCHILE:LEM:Inv:Crus:Boeck	HumanObservation	urn:UCHILE:LEM:Inv:Crus:Boeck_005				Previattelli, D., Perbiche-Neves, G., Menu-Marque, S. & Falgina de Rocha C.E. (2015) Range extension of Boeckella bergi Richard 1897 (Crustacea: Copepoda: Centropagidae), with comments on the taxonomy of the species. Biota Neotropica, 15(3), e20140076					Grassland		Argentina	AR	Chubut	45°37'S, 68°58'W	-45.616667	-68.966667			0.01667		urn:lsid:marinespecies.org:taxname:349213	Boeckella bergi	Animalia	Arthropoda	Hexanauplia	Calanoida	Centropagidae	Boeckella	species	Richard, 1897
urn:UCHILE:LEM:Inv:Crus:Boeck_006	Text		urn:UCHILE:LEM:Inv:Crus:Boeck	HumanObservation	urn:UCHILE:LEM:Inv:Crus:Boeck_006				Menu-Marque, S., Morrone, J.J. & Locascio, C. (2000) Distributional pattern of the South American species of Boeckella (Copepoda: Centropagidae): A track analysis. Journal of Crustacean Biology, 20, 262-272.					Grassland		Argentina	AR	Lake Musters	45°22'S, 69°12'W	-45.366667	-69.2			0.01667		urn:lsid:marinespecies.org:taxname:349213	Boeckella bergi	Animalia	Arthropoda	Hexanauplia	Calanoida	Centropagidae	Boeckella	species	Richard, 1897
urn:UCHILE:LEM:Inv:Crus:Boeck_007	Text		urn:UCHILE:LEM:Inv:Crus:Boeck	HumanObservation	urn:UCHILE:LEM:Inv:Crus:Boeck_007				Menu-Marque, S., Morrone, J.J. & Locascio, C. (2000) Distributional pattern of the South American species of Boeckella (Copepoda: Centropagidae): A track analysis. Journal of Crustacean Biology, 20, 262-272.					Grassland		Argentina	AR	E. Ameghino	43°50'S, 66°29'W	-43.833333	-66.483333			0.01667		urn:lsid:marinespecies.org:taxname:349213	Boeckella bergi	Animalia	Arthropoda	Hexanauplia	Calanoida	Centropagidae	Boeckella	species	Richard, 1897
urn:UCHILE:LEM:Inv:Crus:Boeck_008	Text		urn:UCHILE:LEM:Inv:Crus:Boeck	HumanObservation	urn:UCHILE:LEM:Inv:Crus:Boeck_008				Previattelli, D., Perbiche-Neves, G., Menu-Marque, S. & Falgina de Rocha C.E. (2015) Range extension of Boeckella bergi Richard 1897 (Crustacea: Copepoda: Centropagidae), with comments on the taxonomy of the species. Biota Neotropica, 15(3), e20140076					Grassland		Argentina	AR	Chubut	43°44'S, 66°31'W	-43.733333	-66.516667			0.01667		urn:lsid:marinespecies.org:taxname:349213	Boeckella bergi	Animalia	Arthropoda	Hexanauplia	Calanoida	Centropagidae	Boeckella	species	Richard, 1897
urn:UCHILE:LEM:Inv:Crus:Boeck_009	Text		urn:UCHILE:LEM:Inv:Crus:Boeck	HumanObservation	urn:UCHILE:LEM:Inv:Crus:Boeck_009				Previattelli, D., Perbiche-Neves, G., Menu-Marque, S. & Falgina de Rocha C.E. (2015) Range extension of Boeckella bergi Richard 1897 (Crustacea: Copepoda: Centropagidae), with comments on the taxonomy of the species. Biota Neotropica, 15(3), e20140076					Grassland		Argentina	AR	Chubut	42°38'S, 70°13'W	-42.633333	-70.216667			0.01667		urn:lsid:marinespecies.org:taxname:349213	Boeckella bergi	Animalia	Arthropoda	Hexanauplia	Calanoida	Centropagidae	Boeckella	species	Richard, 1897
urn:UCHILE:LEM:Inv:Crus:Boeck_010	Text		urn:UCHILE:LEM:Inv:Crus:Boeck	HumanObservation	urn:UCHILE:LEM:Inv:Crus:Boeck_010				Previattelli, D., Perbiche-Neves, G., Menu-Marque, S. & Falgina de Rocha C.E. (2015) Range extension of Boeckella bergi Richard 1897 (Crustacea: Copepoda: Centropagidae), with comments on the taxonomy of the species. Biota Neotropica, 15(3), e20140076					Grassland		Argentina	AR	Rio Negro	41°45'S, 66°30'W	-41.75	-66.5			0.01667		urn:lsid:marinespecies.org:taxname:349213	Boeckella bergi	Animalia	Arthropoda	Hexanauplia	Calanoida	Centropagidae	Boeckella	species	Richard, 1897
urn:UCHILE:LEM:Inv:Crus:Boeck_043	Text		urn:UCHILE:LEM:Inv:Crus:Boeck	HumanObservation	urn:UCHILE:LEM:Inv:Crus:Boeck_043				Menu-Marque, S., Morrone, J.J. & Locascio, C. (2000) Distributional pattern of the South American species of Boeckella (Copepoda: Centropagidae): A track analysis. Journal of Crustacean Biology, 20, 262-272.					sub-polar forest		Argentina	AR	Ushuaia Peninsula	54°50'S, 68°19'W	-54.833333	-68.316667			0.01667		urn:lsid:marinespecies.org:taxname:349216	Boeckella brasiliensis	Animalia	Arthropoda	Hexanauplia	Calanoida	Centropagidae	Boeckella	species	(Lubbock, 1855)
urn:UCHILE:LEM:Inv:Crus:Boeck_044	Text		urn:UCHILE:LEM:Inv:Crus:Boeck	HumanObservation	urn:UCHILE:LEM:Inv:Crus:Boeck_044				Menu-Marque, S., Morrone, J.J. & Locascio, C. (2000) Distributional pattern of the South American species of Boeckella (Copepoda: Centropagidae): A track analysis. Journal of Crustacean Biology, 20, 262-272.					sub-polar forest		Argentina	AR	Lake Fagnano	54°34'S, 68°00'W	-54.566667	-68			0.01667		urn:lsid:marinespecies.org:taxname:349216	Boeckella brasiliensis	Animalia	Arthropoda	Hexanauplia	Calanoida	Centropagidae	Boeckella	species	(Lubbock, 1855)
urn:UCHILE:LEM:Inv:Crus:Boeck_045	Text		urn:UCHILE:LEM:Inv:Crus:Boeck	HumanObservation	urn:UCHILE:LEM:Inv:Crus:Boeck_045				Menu-Marque, S., Morrone, J.J. & Locascio, C. (2000) Distributional pattern of the South American species of Boeckella (Copepoda: Centropagidae): A track analysis. Journal of Crustacean Biology, 20, 262-272.					sub-polar forest		Argentina	AR	Lake Yehuin	54°22'S, 67°44'W	-54.366667	-67.733333			0.01667		urn:lsid:marinespecies.org:taxname:349216	Boeckella brasiliensis	Animalia	Arthropoda	Hexanauplia	Calanoida	Centropagidae	Boeckella	species	(Lubbock, 1855)
urn:UCHILE:LEM:Inv:Crus:Boeck_046	Text		urn:UCHILE:LEM:Inv:Crus:Boeck	HumanObservation	urn:UCHILE:LEM:Inv:Crus:Boeck_046				Menu-Marque, S., Morrone, J.J. & Locascio, C. (2000) Distributional pattern of the South American species of Boeckella (Copepoda: Centropagidae): A track analysis. Journal of Crustacean Biology, 20, 262-272.					Grassland		Argentina	AR	Lake San Luis	53°55'S, 67°37'W	-53.916667	-67.616667			0.01667		urn:lsid:marinespecies.org:taxname:349216	Boeckella brasiliensis	Animalia	Arthropoda	Hexanauplia	Calanoida	Centropagidae	Boeckella	species	(Lubbock, 1855)
urn:UCHILE:LEM:Inv:Crus:Boeck_047	Text		urn:UCHILE:LEM:Inv:Crus:Boeck	HumanObservation	urn:UCHILE:LEM:Inv:Crus:Boeck_047				Menu-Marque, S., Morrone, J.J. & Locascio, C. (2000) Distributional pattern of the South American species of Boeckella (Copepoda: Centropagidae): A track analysis. Journal of Crustacean Biology, 20, 262-272.					Grassland		Argentina	AR	pool with basalt bottom	50°15'S, 70°08'W	-50.25	-70.133333			0.01667		urn:lsid:marinespecies.org:taxname:349216	Boeckella brasiliensis	Animalia	Arthropoda	Hexanauplia	Calanoida	Centropagidae	Boeckella	species	(Lubbock, 1855)
urn:UCHILE:LEM:Inv:Crus:Boeck_048	Text		urn:UCHILE:LEM:Inv:Crus:Boeck	HumanObservation	urn:UCHILE:LEM:Inv:Crus:Boeck_048				Menu-Marque, S., Morrone, J.J. & Locascio, C. (2000) Distributional pattern of the South American species of Boeckella (Copepoda: Centropagidae): A track analysis. Journal of Crustacean Biology, 20, 262-272.					Grassland		Argentina	AR	pools	50°12'S, 71°38'W	-50.2	-71.633333			0.01667		urn:lsid:marinespecies.org:taxname:349216	Boeckella brasiliensis	Animalia	Arthropoda	Hexanauplia	Calanoida	Centropagidae	Boeckella	species	(Lubbock, 1855)
urn:UCHILE:LEM:Inv:Crus:Boeck_049	Text		urn:UCHILE:LEM:Inv:Crus:Boeck	HumanObservation	urn:UCHILE:LEM:Inv:Crus:Boeck_049				Menu-Marque, S., Morrone, J.J. & Locascio, C. (2000) Distributional pattern of the South American species of Boeckella (Copepoda: Centropagidae): A track analysis. Journal of Crustacean Biology, 20, 262-272.					Grassland		Argentina	AR	swamp at Amenkelt	50°03'S, 69°01'W	-50.05	-69.016667			0.01667		urn:lsid:marinespecies.org:taxname:349216	Boeckella brasiliensis	Animalia	Arthropoda	Hexanauplia	Calanoida	Centropagidae	Boeckella	species	(Lubbock, 1855)
urn:UCHILE:LEM:Inv:Crus:Boeck_050	Text		urn:UCHILE:LEM:Inv:Crus:Boeck	HumanObservation	urn:UCHILE:LEM:Inv:Crus:Boeck_050				Menu-Marque, S., Morrone, J.J. & Locascio, C. (2000) Distributional pattern of the South American species of Boeckella (Copepoda: Centropagidae): A track analysis. Journal of Crustacean Biology, 20, 262-272.					Grassland		Argentina	AR	pool at Misioneros	49°59'S, 68°33'W	-49.983333	-68.55			0.01667		urn:lsid:marinespecies.org:taxname:349216	Boeckella brasiliensis	Animalia	Arthropoda	Hexanauplia	Calanoida	Centropagidae	Boeckella	species	(Lubbock, 1855)
urn:UCHILE:LEM:Inv:Crus:Boeck_051	Text		urn:UCHILE:LEM:Inv:Crus:Boeck	HumanObservation	urn:UCHILE:LEM:Inv:Crus:Boeck_051				Menu-Marque, S., Morrone, J.J. & Locascio, C. (2000) Distributional pattern of the South American species of Boeckella (Copepoda: Centropagidae): A track analysis. Journal of Crustacean Biology, 20, 262-272.					Grassland		Argentina	AR	Lake Cardiel	48°57'S, 71°14'W	-48.95	-71.233333			0.01667		urn:lsid:marinespecies.org:taxname:349216	Boeckella brasiliensis	Animalia	Arthropoda	Hexanauplia	Calanoida	Centropagidae	Boeckella	species	(Lubbock, 1855)
urn:UCHILE:LEM:Inv:Crus:Boeck_052	Text		urn:UCHILE:LEM:Inv:Crus:Boeck	HumanObservation	urn:UCHILE:LEM:Inv:Crus:Boeck_052				Menu-Marque, S., Morrone, J.J. & Locascio, C. (2000) Distributional pattern of the South American species of Boeckella (Copepoda: Centropagidae): A track analysis. Journal of Crustacean Biology, 20, 262-272.					Grassland		Argentina	AR	Puerto Deseado	47°45'S, 65°54'W	-47.75	-65.9			0.01667		urn:lsid:marinespecies.org:taxname:349216	Boeckella brasiliensis	Animalia	Arthropoda	Hexanauplia	Calanoida	Centropagidae	Boeckella	species	(Lubbock, 1855)
urn:UCHILE:LEM:Inv:Crus:Boeck_053	Text		urn:UCHILE:LEM:Inv:Crus:Boeck	HumanObservation	urn:UCHILE:LEM:Inv:Crus:Boeck_053				Menu-Marque, S., Morrone, J.J. & Locascio, C. (2000) Distributional pattern of the South American species of Boeckella (Copepoda: Centropagidae): A track analysis. Journal of Crustacean Biology, 20, 262-272.					Grassland		Argentina	AR	Lake Estrella	44°56'S, 71°13'W	-44.933333	-71.216667			0.01667		urn:lsid:marinespecies.org:taxname:349216	Boeckella brasiliensis	Animalia	Arthropoda	Hexanauplia	Calanoida	Centropagidae	Boeckella	species	(Lubbock, 1855)
urn:UCHILE:LEM:Inv:Crus:Boeck_054	Text		urn:UCHILE:LEM:Inv:Crus:Boeck	HumanObservation	urn:UCHILE:LEM:Inv:Crus:Boeck_054				Menu-Marque, S., Morrone, J.J. & Locascio, C. (2000) Distributional pattern of the South American species of Boeckella (Copepoda: Centropagidae): A track analysis. Journal of Crustacean Biology, 20, 262-272.					Grassland		Argentina	AR	Leleque	44°24'S, 71°04'W	-44.4	-71.066667			0.01667		urn:lsid:marinespecies.org:taxname:349216	Boeckella brasiliensis	Animalia	Arthropoda	Hexanauplia	Calanoida	Centropagidae	Boeckella	species	(Lubbock, 1855)
urn:UCHILE:LEM:Inv:Crus:Boeck_055	Text		urn:UCHILE:LEM:Inv:Crus:Boeck	HumanObservation	urn:UCHILE:LEM:Inv:Crus:Boeck_055				Menu-Marque, S., Morrone, J.J. & Locascio, C. (2000) Distributional pattern of the South American species of Boeckella (Copepoda: Centropagidae): A track analysis. Journal of Crustacean Biology, 20, 262-272.					sub-polar forest		Argentina	AR	Lake Pico 1	44°15'S, 71°30'W	-44.25	-71.5			0.01667		urn:lsid:marinespecies.org:taxname:349216	Boeckella brasiliensis	Animalia	Arthropoda	Hexanauplia	Calanoida	Centropagidae	Boeckella	species	(Lubbock, 1855)
urn:UCHILE:LEM:Inv:Crus:Boeck_056	Text		urn:UCHILE:LEM:Inv:Crus:Boeck	HumanObservation	urn:UCHILE:LEM:Inv:Crus:Boeck_056				Menu-Marque, S., Morrone, J.J. & Locascio, C. (2000) Distributional pattern of the South American species of Boeckella (Copepoda: Centropagidae): A track analysis. Journal of Crustacean Biology, 20, 262-272.					Grassland		Argentina	AR	Lake Cronómetro	43°15'S, 71°02'W	-43.25	-71.033333			0.01667		urn:lsid:marinespecies.org:taxname:349216	Boeckella brasiliensis	Animalia	Arthropoda	Hexanauplia	Calanoida	Centropagidae	Boeckella	species	(Lubbock, 1855)
urn:UCHILE:LEM:Inv:Crus:Boeck_057	Text		urn:UCHILE:LEM:Inv:Crus:Boeck	HumanObservation	urn:UCHILE:LEM:Inv:Crus:Boeck_057				Menu-Marque, S., Morrone, J.J. & Locascio, C. (2000) Distributional pattern of the South American species of Boeckella (Copepoda: Centropagidae): A track analysis. Journal of Crustacean Biology, 20, 262-272.					sub-polar forest		Argentina	AR	Lake Zeta	42°53'S, 71°42'W	-42.883333	-71.7			0.01667		urn:lsid:marinespecies.org:taxname:349216	Boeckella brasiliensis	Animalia	Arthropoda	Hexanauplia	Calanoida	Centropagidae	Boeckella	species	(Lubbock, 1855)
urn:UCHILE:LEM:Inv:Crus:Boeck_058	Text		urn:UCHILE:LEM:Inv:Crus:Boeck	HumanObservation	urn:UCHILE:LEM:Inv:Crus:Boeck_058				Menu-Marque, S., Morrone, J.J. & Locascio, C. (2000) Distributional pattern of the South American species of Boeckella (Copepoda: Centropagidae): A track analysis. Journal of Crustacean Biology, 20, 262-272.					Grassland		Argentina	AR	Lake Esquel	42°52'S, 71°04'W	-42.866667	-71.066667			0.01667		urn:lsid:marinespecies.org:taxname:349216	Boeckella brasiliensis	Animalia	Arthropoda	Hexanauplia	Calanoida	Centropagidae	Boeckella	species	(Lubbock, 1855)
urn:UCHILE:LEM:Inv:Crus:Boeck_059	Text		urn:UCHILE:LEM:Inv:Crus:Boeck	HumanObservation	urn:UCHILE:LEM:Inv:Crus:Boeck_059				Menu-Marque, S., Morrone, J.J. & Locascio, C. (2000) Distributional pattern of the South American species of Boeckella (Copepoda: Centropagidae): A track analysis. Journal of Crustacean Biology, 20, 262-272.					Grassland		Argentina	AR	Lake Carrilaufquen Grande	41°15'S, 69°32'W	-41.25	-69.533333			0.01667		urn:lsid:marinespecies.org:taxname:349216	Boeckella brasiliensis	Animalia	Arthropoda	Hexanauplia	Calanoida	Centropagidae	Boeckella	species	(Lubbock, 1855)
urn:UCHILE:LEM:Inv:Crus:Boeck_062	Text		urn:UCHILE:LEM:Inv:Crus:Boeck	HumanObservation	urn:UCHILE:LEM:Inv:Crus:Boeck_062				Menu-Marque, S., Morrone, J.J. & Locascio, C. (2000) Distributional pattern of the South American species of Boeckella (Copepoda: Centropagidae): A track analysis. Journal of Crustacean Biology, 20, 262-272.					sub-polar forest		Chile	CL	Torres del Paine National Park	51°03'S, 72°53'W	-51.05	-72.883333			0.01667		urn:lsid:marinespecies.org:taxname:349216	Boeckella brasiliensis	Animalia	Arthropoda	Hexanauplia	Calanoida	Centropagidae	Boeckella	species	(Lubbock, 1855)
urn:UCHILE:LEM:Inv:Crus:Boeck_063	PhysicalObject	Molecular Ecology Lab | Universidad de Chile	urn:UCHILE:LEM:Inv:Crus:Boeck	PreservedSpecimen	urn:UCHILE:LEM:Inv:Crus:Boeck_063	Claudia Maturana	whole animal (ETOH) | DNA extract		Present study		Jan-16	2016	January	sub-polar forest		Chile	CL	Konaike I , Punta Arenas	52°52.243'S, 70°55.767'W	-52.870717	-70.92945	WGS84	8	0.00001	Claudia Maturana	urn:lsid:marinespecies.org:taxname:349216	Boeckella brasiliensis	Animalia	Arthropoda	Hexanauplia	Calanoida	Centropagidae	Boeckella	species	(Lubbock, 1855)
urn:UCHILE:LEM:Inv:Crus:Boeck_064	PhysicalObject	Molecular Ecology Lab | Universidad de Chile	urn:UCHILE:LEM:Inv:Crus:Boeck	PreservedSpecimen	urn:UCHILE:LEM:Inv:Crus:Boeck_064	Claudia Maturana	whole animal (ETOH) | DNA extract		Present study		Jan-16	2016	January	sub-polar forest		Chile	CL	Koiniake II, Punta Arenas	52°52.766'S, 70°53.392'W	-52.879433	-70.889867	WGS84	8	0.00001	Claudia Maturana	urn:lsid:marinespecies.org:taxname:349216	Boeckella brasiliensis	Animalia	Arthropoda	Hexanauplia	Calanoida	Centropagidae	Boeckella	species	(Lubbock, 1855)
urn:UCHILE:LEM:Inv:Crus:Boeck_065	PhysicalObject	Molecular Ecology Lab | Universidad de Chile	urn:UCHILE:LEM:Inv:Crus:Boeck	PreservedSpecimen	urn:UCHILE:LEM:Inv:Crus:Boeck_065	Claudia Maturana	whole animal (ETOH) | DNA extract		Present study		Oct-17	2017	October	sub-polar forest		Chile	CL	Rio Verde, Punta Arenas	52°47.775'S, 71°3.304'W	-52.79625	-71.055067	WGS84	8	0.00001	Claudia Maturana	urn:lsid:marinespecies.org:taxname:349216	Boeckella brasiliensis	Animalia	Arthropoda	Hexanauplia	Calanoida	Centropagidae	Boeckella	species	(Lubbock, 1855)
urn:UCHILE:LEM:Inv:Crus:Boeck_066	PhysicalObject	Molecular Ecology Lab | Universidad de Chile	urn:UCHILE:LEM:Inv:Crus:Boeck	PreservedSpecimen	urn:UCHILE:LEM:Inv:Crus:Boeck_066	Claudia Maturana	whole animal (ETOH) | DNA extract		Present study		Jan-16	2016	January	sub-polar forest		Chile	CL	Torres del Paine National Park	51°1.893'S, 72°50.884'W	-51.03155	-72.848067	WGS84	8	0.00001	Claudia Maturana	urn:lsid:marinespecies.org:taxname:349216	Boeckella brasiliensis	Animalia	Arthropoda	Hexanauplia	Calanoida	Centropagidae	Boeckella	species	(Lubbock, 1855)
urn:UCHILE:LEM:Inv:Crus:Boeck_067	PhysicalObject	Molecular Ecology Lab | Universidad de Chile	urn:UCHILE:LEM:Inv:Crus:Boeck	PreservedSpecimen	urn:UCHILE:LEM:Inv:Crus:Boeck_067	Sebastian Rosenfeld	whole animal (ETOH) | DNA extract		Present study		May-17	2017	May	Grassland		Chile	CL	Baguales, Torres del Paine	50°45.015'S, 72°25.158'W	-50.75025	-72.4193	WGS84	8	0.00001	Sebastian Rosenfeld	urn:lsid:marinespecies.org:taxname:349216	Boeckella brasiliensis	Animalia	Arthropoda	Hexanauplia	Calanoida	Centropagidae	Boeckella	species	(Lubbock, 1855)
urn:UCHILE:LEM:Inv:Crus:Boeck_068	PhysicalObject	Molecular Ecology Lab | Universidad de Chile	urn:UCHILE:LEM:Inv:Crus:Boeck	PreservedSpecimen	urn:UCHILE:LEM:Inv:Crus:Boeck_068	Sebastian Rosenfeld	whole animal (ETOH) | DNA extract		Present study		May-17	2017	May	Grassland		Chile	CL	Natales, Ultima Esperanza	52°08.800'S, 71°22.245'W	-52.146667	-71.37075	WGS84	8	0.00001	Sebastian Rosenfeld	urn:lsid:marinespecies.org:taxname:349216	Boeckella brasiliensis	Animalia	Arthropoda	Hexanauplia	Calanoida	Centropagidae	Boeckella	species	(Lubbock, 1855)
urn:UCHILE:LEM:Inv:Crus:Boeck_475	Text		urn:UCHILE:LEM:Inv:Crus:Boeck	HumanObservation	urn:UCHILE:LEM:Inv:Crus:Boeck_475				Menu-Marque, S., Morrone, J.J. & Locascio, C. (2000) Distributional pattern of the South American species of Boeckella (Copepoda: Centropagidae): A track analysis. Journal of Crustacean Biology, 20, 262-272.					maritime Antarctica	Alexander Island	Antarctica	AQ	Ablation Lake	70°49'S, 68°25'W	-70.816667	-68.416667			0.01667		urn:lsid:marinespecies.org:taxname:349251	Boeckella poppei	Animalia	Arthropoda	Hexanauplia	Calanoida	Centropagidae	Boeckella	species	(Mrázek, 1901)
urn:UCHILE:LEM:Inv:Crus:Boeck_498	PhysicalObject	Molecular Ecology Lab | Universidad de Chile	urn:UCHILE:LEM:Inv:Crus:Boeck	PreservedSpecimen	urn:UCHILE:LEM:Inv:Crus:Boeck_498	Peter Convey	whole animal (ETOH) | DNA extract		Present study		Feb-17	2017	February	maritime Antarctica	Alexander Island	Antarctica	AQ	Fossil Bluff, South Peninsula	71°19.983'S, 68°16.667'W	-71.33305	-68.277783	WGS84	8	0.00001	Claudia Maturana	urn:lsid:marinespecies.org:taxname:349251	Boeckella poppei	Animalia	Arthropoda	Hexanauplia	Calanoida	Centropagidae	Boeckella	species	(Mrázek, 1901)
urn:UCHILE:LEM:Inv:Crus:Boeck_496	PhysicalObject	Molecular Ecology Lab | Universidad de Chile	urn:UCHILE:LEM:Inv:Crus:Boeck	PreservedSpecimen	urn:UCHILE:LEM:Inv:Crus:Boeck_496	Claudia Maturana	whole animal (ETOH) | DNA extract		Present study		Jan-17	2017	January	maritime Antarctica	Avian Island	Antarctica	AQ	Isla Avian, Margarite Bay	67°46.582'S, 68°53.534'W	-67.776367	-68.892233	WGS84	8	0.00001	Claudia Maturana	urn:lsid:marinespecies.org:taxname:349251	Boeckella poppei	Animalia	Arthropoda	Hexanauplia	Calanoida	Centropagidae	Boeckella	species	(Mrázek, 1901)
urn:UCHILE:LEM:Inv:Crus:Boeck_588	Text		urn:UCHILE:LEM:Inv:Crus:Boeck	HumanObservation	urn:UCHILE:LEM:Inv:Crus:Boeck_588				Menu-Marque, S., Morrone, J.J. & Locascio, C. (2000) Distributional pattern of the South American species of Boeckella (Copepoda: Centropagidae): A track analysis. Journal of Crustacean Biology, 20, 262-272.					sub-Antarctic Islands	Crozet Islands	France	FR	Crozet Is.	46°27'S, 52°00'E	-46.45	52			0.01667		urn:lsid:marinespecies.org:taxname:349269	Boeckella vallentini	Animalia	Arthropoda	Hexanauplia	Calanoida	Centropagidae	Boeckella	species	(Scott T., 1914)
urn:UCHILE:LEM:Inv:Crus:Boeck_591	PhysicalObject	Molecular Ecology Lab | Universidad de Chile	urn:UCHILE:LEM:Inv:Crus:Boeck	PreservedSpecimen	urn:UCHILE:LEM:Inv:Crus:Boeck_591	Elie Poulin	whole animal (ETOH) | DNA extract		Present study		Dec-17	2017	December	sub-Antarctic Islands	Crozet Islands	France	FR	Alfred Faure, Crozet Is.	46°25.509'S, 51°51.133'E	-46.42515	51.852217	WGS84	8	0.00001	Claudia Maturana	urn:lsid:marinespecies.org:taxname:349269	Boeckella vallentini	Animalia	Arthropoda	Hexanauplia	Calanoida	Centropagidae	Boeckella	species	(Scott T., 1914)
urn:UCHILE:LEM:Inv:Crus:Boeck_075	Text		urn:UCHILE:LEM:Inv:Crus:Boeck	HumanObservation	urn:UCHILE:LEM:Inv:Crus:Boeck_075				Pugh, P.J.A., Dartnall, H.J.G. & McInnes, S.J. (2002) The non-marine Crustacea of Antarctica and the islands of the Southern Ocean: biodiversity and biogeography. Journal of Natural History, 36, 1047-1103					Grassland	Falkland Islands	United Kingdom	UK	Port Stanley ?	51°38'S, 57°52'W	-51.633333	-57.866667			0.01667		urn:lsid:marinespecies.org:taxname:349217	Boeckella brevicaudata	Animalia	Arthropoda	Hexanauplia	Calanoida	Centropagidae	Boeckella	species	(Brady, 1875)
urn:UCHILE:LEM:Inv:Crus:Boeck_081	Text		urn:UCHILE:LEM:Inv:Crus:Boeck	HumanObservation	urn:UCHILE:LEM:Inv:Crus:Boeck_081				Menu-Marque, S., Morrone, J.J. & Locascio, C. (2000) Distributional pattern of the South American species of Boeckella (Copepoda: Centropagidae): A track analysis. Journal of Crustacean Biology, 20, 262-272.					sub-polar forest		Argentina	AR	Ushuaia Peninsula	54°50'S, 68°19'W	-54.833333	-68.316667			0.01667		urn:lsid:marinespecies.org:taxname:349217	Boeckella brevicaudata	Animalia	Arthropoda	Hexanauplia	Calanoida	Centropagidae	Boeckella	species	(Brady, 1875)
urn:UCHILE:LEM:Inv:Crus:Boeck_082	Text		urn:UCHILE:LEM:Inv:Crus:Boeck	HumanObservation	urn:UCHILE:LEM:Inv:Crus:Boeck_082				Menu-Marque, S., Morrone, J.J. & Locascio, C. (2000) Distributional pattern of the South American species of Boeckella (Copepoda: Centropagidae): A track analysis. Journal of Crustacean Biology, 20, 262-272.					sub-polar forest		Argentina	AR	Rancho Hambre	54°47'S, 67°43'W	-54.783333	-67.716667			0.01667		urn:lsid:marinespecies.org:taxname:349217	Boeckella brevicaudata	Animalia	Arthropoda	Hexanauplia	Calanoida	Centropagidae	Boeckella	species	(Brady, 1875)
urn:UCHILE:LEM:Inv:Crus:Boeck_083	Text		urn:UCHILE:LEM:Inv:Crus:Boeck	HumanObservation	urn:UCHILE:LEM:Inv:Crus:Boeck_083				Menu-Marque, S., Morrone, J.J. & Locascio, C. (2000) Distributional pattern of the South American species of Boeckella (Copepoda: Centropagidae): A track analysis. Journal of Crustacean Biology, 20, 262-272.					Grassland		Argentina	AR	San Sebastian	53°18'S, 68°38'W	-53.3	-68.633333			0.01667		urn:lsid:marinespecies.org:taxname:349217	Boeckella brevicaudata	Animalia	Arthropoda	Hexanauplia	Calanoida	Centropagidae	Boeckella	species	(Brady, 1875)
urn:UCHILE:LEM:Inv:Crus:Boeck_084	Text		urn:UCHILE:LEM:Inv:Crus:Boeck	HumanObservation	urn:UCHILE:LEM:Inv:Crus:Boeck_084				Menu-Marque, S., Morrone, J.J. & Locascio, C. (2000) Distributional pattern of the South American species of Boeckella (Copepoda: Centropagidae): A track analysis. Journal of Crustacean Biology, 20, 262-272.					sub-polar forest		Argentina	AR	Lake Fantasma	41°07'S, 71°27'W	-41.116667	-71.45			0.01667		urn:lsid:marinespecies.org:taxname:349217	Boeckella brevicaudata	Animalia	Arthropoda	Hexanauplia	Calanoida	Centropagidae	Boeckella	species	(Brady, 1875)
urn:UCHILE:LEM:Inv:Crus:Boeck_085	Text		urn:UCHILE:LEM:Inv:Crus:Boeck	HumanObservation	urn:UCHILE:LEM:Inv:Crus:Boeck_085				Garcia, E. & Dieguez, M. (2014) Vulnerability of patagonian planktonic copepods to fluctuations in temperature and UV radiation. Crustaceana, 87(3), 291-304					sub-polar forest		Argentina	AR	Teleferico	41°07'S, 71°22'W	-41.116667	-71.366667			0.01667		urn:lsid:marinespecies.org:taxname:349217	Boeckella brevicaudata	Animalia	Arthropoda	Hexanauplia	Calanoida	Centropagidae	Boeckella	species	(Brady, 1875)
urn:UCHILE:LEM:Inv:Crus:Boeck_086	Text		urn:UCHILE:LEM:Inv:Crus:Boeck	HumanObservation	urn:UCHILE:LEM:Inv:Crus:Boeck_086				Menu-Marque, S., Morrone, J.J. & Locascio, C. (2000) Distributional pattern of the South American species of Boeckella (Copepoda: Centropagidae): A track analysis. Journal of Crustacean Biology, 20, 262-272.					Grassland		Argentina	AR	Lake Los juncos	41°04'S, 71°00'W	-41.066667	-71			0.01667		urn:lsid:marinespecies.org:taxname:349217	Boeckella brevicaudata	Animalia	Arthropoda	Hexanauplia	Calanoida	Centropagidae	Boeckella	species	(Brady, 1875)
urn:UCHILE:LEM:Inv:Crus:Boeck_088	Text		urn:UCHILE:LEM:Inv:Crus:Boeck	HumanObservation	urn:UCHILE:LEM:Inv:Crus:Boeck_088				Menu-Marque, S., Morrone, J.J. & Locascio, C. (2000) Distributional pattern of the South American species of Boeckella (Copepoda: Centropagidae): A track analysis. Journal of Crustacean Biology, 20, 262-272.					sub-polar forest		Chile	CL	Lake de los Patos Bravos (Punta Arenas)	53°09'S, 70°57'W	-53.15	-70.95			0.01667		urn:lsid:marinespecies.org:taxname:349217	Boeckella brevicaudata	Animalia	Arthropoda	Hexanauplia	Calanoida	Centropagidae	Boeckella	species	(Brady, 1875)
urn:UCHILE:LEM:Inv:Crus:Boeck_089	Text		urn:UCHILE:LEM:Inv:Crus:Boeck	HumanObservation	urn:UCHILE:LEM:Inv:Crus:Boeck_089				De los Rios, P. & Mansilla, A. (2014) On the geographic distribution of Boeckella brevicaudata (Brady, 1875) (Copepoda, Calanoida) and its species associations in seasonal ephemeral pools in the Magallanes Region (53°s, Chile). Crustaceana, 87(5), 540-550.					sub-polar forest		Chile	CL	Rio verde 1	52°46'11.6"S, 71°18'03.4"W	-52.769889	-71.300944			0.000278		urn:lsid:marinespecies.org:taxname:349217	Boeckella brevicaudata	Animalia	Arthropoda	Hexanauplia	Calanoida	Centropagidae	Boeckella	species	(Brady, 1875)
urn:UCHILE:LEM:Inv:Crus:Boeck_090	Text		urn:UCHILE:LEM:Inv:Crus:Boeck	HumanObservation	urn:UCHILE:LEM:Inv:Crus:Boeck_090				De los Rios, P. & Mansilla, A. (2014) On the geographic distribution of Boeckella brevicaudata (Brady, 1875) (Copepoda, Calanoida) and its species associations in seasonal ephemeral pools in the Magallanes Region (53°s, Chile). Crustaceana, 87(5), 540-550.					sub-polar forest		Chile	CL	Rio verde 2	52°46'15.7"S, 71°18'23"W	-52.771028	-71.306389			0.000278		urn:lsid:marinespecies.org:taxname:349217	Boeckella brevicaudata	Animalia	Arthropoda	Hexanauplia	Calanoida	Centropagidae	Boeckella	species	(Brady, 1875)
urn:UCHILE:LEM:Inv:Crus:Boeck_091	Text		urn:UCHILE:LEM:Inv:Crus:Boeck	HumanObservation	urn:UCHILE:LEM:Inv:Crus:Boeck_091				De los Rios, P. & Mansilla, A. (2014) On the geographic distribution of Boeckella brevicaudata (Brady, 1875) (Copepoda, Calanoida) and its species associations in seasonal ephemeral pools in the Magallanes Region (53°s, Chile). Crustaceana, 87(5), 540-550.					sub-polar forest		Chile	CL	Rio verde 2	52°46'23.8"S, 71°18'56.9"W	-52.773278	-71.315806			0.000278		urn:lsid:marinespecies.org:taxname:349217	Boeckella brevicaudata	Animalia	Arthropoda	Hexanauplia	Calanoida	Centropagidae	Boeckella	species	(Brady, 1875)
urn:UCHILE:LEM:Inv:Crus:Boeck_092	Text		urn:UCHILE:LEM:Inv:Crus:Boeck	HumanObservation	urn:UCHILE:LEM:Inv:Crus:Boeck_092				De los Rios, P. (2008) A null model for explain crustacean zooplankton species associations in central and southern Patagonian inland waters. Anales Instituto Patagonia (Chile), 36, 25-34					sub-polar forest		Chile	CL	Kon Aiken	52°50'S, 71°10'W	-52.833333	-71.166667			0.01667		urn:lsid:marinespecies.org:taxname:349217	Boeckella brevicaudata	Animalia	Arthropoda	Hexanauplia	Calanoida	Centropagidae	Boeckella	species	(Brady, 1875)
urn:UCHILE:LEM:Inv:Crus:Boeck_093	Text		urn:UCHILE:LEM:Inv:Crus:Boeck	HumanObservation	urn:UCHILE:LEM:Inv:Crus:Boeck_093				De los Rios, P. & Mansilla, A. (2014) On the geographic distribution of Boeckella brevicaudata (Brady, 1875) (Copepoda, Calanoida) and its species associations in seasonal ephemeral pools in the Magallanes Region (53°s, Chile). Crustaceana, 87(5), 540-550.					sub-polar forest		Chile	CL	Kon Aiken 1	52°53'32.8"S, 70°55'29.5"W	-52.892444	-70.924861			0.000278		urn:lsid:marinespecies.org:taxname:349217	Boeckella brevicaudata	Animalia	Arthropoda	Hexanauplia	Calanoida	Centropagidae	Boeckella	species	(Brady, 1875)
urn:UCHILE:LEM:Inv:Crus:Boeck_094	Text		urn:UCHILE:LEM:Inv:Crus:Boeck	HumanObservation	urn:UCHILE:LEM:Inv:Crus:Boeck_094				De los Rios, P. & Mansilla, A. (2014) On the geographic distribution of Boeckella brevicaudata (Brady, 1875) (Copepoda, Calanoida) and its species associations in seasonal ephemeral pools in the Magallanes Region (53°s, Chile). Crustaceana, 87(5), 540-550.					sub-polar forest		Chile	CL	Kon Aiken 2	52°53'32.2"S, 70°55'29.9"W	-52.892278	-70.924972			0.000278		urn:lsid:marinespecies.org:taxname:349217	Boeckella brevicaudata	Animalia	Arthropoda	Hexanauplia	Calanoida	Centropagidae	Boeckella	species	(Brady, 1875)
urn:UCHILE:LEM:Inv:Crus:Boeck_095	Text		urn:UCHILE:LEM:Inv:Crus:Boeck	HumanObservation	urn:UCHILE:LEM:Inv:Crus:Boeck_095				De los Rios, P. & Mansilla, A. (2014) On the geographic distribution of Boeckella brevicaudata (Brady, 1875) (Copepoda, Calanoida) and its species associations in seasonal ephemeral pools in the Magallanes Region (53°s, Chile). Crustaceana, 87(5), 540-550.					sub-polar forest		Chile	CL	Kon Aiken 3	52°53'32.5"S, 70°55'30.5"W	-52.892361	-70.925139			0.000278		urn:lsid:marinespecies.org:taxname:349217	Boeckella brevicaudata	Animalia	Arthropoda	Hexanauplia	Calanoida	Centropagidae	Boeckella	species	(Brady, 1875)
urn:UCHILE:LEM:Inv:Crus:Boeck_096	Text		urn:UCHILE:LEM:Inv:Crus:Boeck	HumanObservation	urn:UCHILE:LEM:Inv:Crus:Boeck_096				De los Rios, P. & Mansilla, A. (2014) On the geographic distribution of Boeckella brevicaudata (Brady, 1875) (Copepoda, Calanoida) and its species associations in seasonal ephemeral pools in the Magallanes Region (53°s, Chile). Crustaceana, 87(5), 540-550.					Grassland		Chile	CL	Balmaceda	45°53'S, 71°40'W	-45.883333	-71.666667			0.01667		urn:lsid:marinespecies.org:taxname:349217	Boeckella brevicaudata	Animalia	Arthropoda	Hexanauplia	Calanoida	Centropagidae	Boeckella	species	(Brady, 1875)
urn:UCHILE:LEM:Inv:Crus:Boeck_097	Text		urn:UCHILE:LEM:Inv:Crus:Boeck	HumanObservation	urn:UCHILE:LEM:Inv:Crus:Boeck_097				De los Rios, P. (2008) A null model for explain crustacean zooplankton species associations in central and southern Patagonian inland waters. Anales Instituto Patagonia (Chile), 36, 25-34					sub-polar forest		Chile	CL	Balmaceda II	45°53'S, 72°40'W	-45.883333	-72.666667			0.01667		urn:lsid:marinespecies.org:taxname:349217	Boeckella brevicaudata	Animalia	Arthropoda	Hexanauplia	Calanoida	Centropagidae	Boeckella	species	(Brady, 1875)
urn:UCHILE:LEM:Inv:Crus:Boeck_345	Text		urn:UCHILE:LEM:Inv:Crus:Boeck	HumanObservation	urn:UCHILE:LEM:Inv:Crus:Boeck_345				Menu-Marque, S., Morrone, J.J. & Locascio, C. (2000) Distributional pattern of the South American species of Boeckella (Copepoda: Centropagidae): A track analysis. Journal of Crustacean Biology, 20, 262-272.					Grassland	Falkland Islands	United Kingdom	UK	Port Stanley	51°38'S, 57°52'W	-51.633333	-57.866667			0.01667		urn:lsid:marinespecies.org:taxname:349239	Boeckella michaelseni	Animalia	Arthropoda	Hexanauplia	Calanoida	Centropagidae	Boeckella	species	(Mrázek, 1901)
urn:UCHILE:LEM:Inv:Crus:Boeck_346	Text		urn:UCHILE:LEM:Inv:Crus:Boeck	HumanObservation	urn:UCHILE:LEM:Inv:Crus:Boeck_346				Menu-Marque, S., Morrone, J.J. & Locascio, C. (2000) Distributional pattern of the South American species of Boeckella (Copepoda: Centropagidae): A track analysis. Journal of Crustacean Biology, 20, 262-272.					Grassland	Falkland Islands	United Kingdom	UK	Port Louis	51°31'S, 58°08'W	-51.516667	-58.133333			0.01667		urn:lsid:marinespecies.org:taxname:349239	Boeckella michaelseni	Animalia	Arthropoda	Hexanauplia	Calanoida	Centropagidae	Boeckella	species	(Mrázek, 1901)
urn:UCHILE:LEM:Inv:Crus:Boeck_489	Text		urn:UCHILE:LEM:Inv:Crus:Boeck	HumanObservation	urn:UCHILE:LEM:Inv:Crus:Boeck_489				Menu-Marque, S., Morrone, J.J. & Locascio, C. (2000) Distributional pattern of the South American species of Boeckella (Copepoda: Centropagidae): A track analysis. Journal of Crustacean Biology, 20, 262-272.					Grassland	Falkland Islands	United Kingdom	UK	Pond W of Port Stanley	51°38'S, 57°52'W	-51.633333	-57.866667			0.01667		urn:lsid:marinespecies.org:taxname:349251	Boeckella poppei	Animalia	Arthropoda	Hexanauplia	Calanoida	Centropagidae	Boeckella	species	(Mrázek, 1901)
urn:UCHILE:LEM:Inv:Crus:Boeck_102	Text		urn:UCHILE:LEM:Inv:Crus:Boeck	HumanObservation	urn:UCHILE:LEM:Inv:Crus:Boeck_102				Menu-Marque, S., Morrone, J.J. & Locascio, C. (2000) Distributional pattern of the South American species of Boeckella (Copepoda: Centropagidae): A track analysis. Journal of Crustacean Biology, 20, 262-272.					sub-polar forest		Argentina	AR	Lake Schmoll and Lake Toncek	41°13'S, 71°29'W	-41.216667	-71.483333			0.01667		urn:lsid:marinespecies.org:taxname:357406	Boeckella gibbosa	Animalia	Arthropoda	Hexanauplia	Calanoida	Centropagidae	Boeckella	species	(Brehm, 1935)
urn:UCHILE:LEM:Inv:Crus:Boeck_103	Text		urn:UCHILE:LEM:Inv:Crus:Boeck	HumanObservation	urn:UCHILE:LEM:Inv:Crus:Boeck_103				Menu-Marque, S., Morrone, J.J. & Locascio, C. (2000) Distributional pattern of the South American species of Boeckella (Copepoda: Centropagidae): A track analysis. Journal of Crustacean Biology, 20, 262-272.					sub-polar forest		Argentina	AR	Lake Jakob	41°12'S, 71°32'W	-41.2	-71.533333			0.01667		urn:lsid:marinespecies.org:taxname:357406	Boeckella gibbosa	Animalia	Arthropoda	Hexanauplia	Calanoida	Centropagidae	Boeckella	species	(Brehm, 1935)
urn:UCHILE:LEM:Inv:Crus:Boeck_104	Text		urn:UCHILE:LEM:Inv:Crus:Boeck	HumanObservation	urn:UCHILE:LEM:Inv:Crus:Boeck_104				Menu-Marque, S., Morrone, J.J. & Locascio, C. (2000) Distributional pattern of the South American species of Boeckella (Copepoda: Centropagidae): A track analysis. Journal of Crustacean Biology, 20, 262-272.					sub-polar forest		Argentina	AR	Lake Frias	41°03'S, 71°47'W	-41.05	-71.783333			0.01667		urn:lsid:marinespecies.org:taxname:357406	Boeckella gibbosa	Animalia	Arthropoda	Hexanauplia	Calanoida	Centropagidae	Boeckella	species	(Brehm, 1935)
urn:UCHILE:LEM:Inv:Crus:Boeck_105	Text		urn:UCHILE:LEM:Inv:Crus:Boeck	HumanObservation	urn:UCHILE:LEM:Inv:Crus:Boeck_105				Menu-Marque, S., Morrone, J.J. & Locascio, C. (2000) Distributional pattern of the South American species of Boeckella (Copepoda: Centropagidae): A track analysis. Journal of Crustacean Biology, 20, 262-272.					sub-polar forest		Argentina	AR	Lake Los Cantaros	40°59'S, 71°49'W	-40.983333	-71.816667			0.01667		urn:lsid:marinespecies.org:taxname:357406	Boeckella gibbosa	Animalia	Arthropoda	Hexanauplia	Calanoida	Centropagidae	Boeckella	species	(Brehm, 1935)
urn:UCHILE:LEM:Inv:Crus:Boeck_108	Text		urn:UCHILE:LEM:Inv:Crus:Boeck	HumanObservation	urn:UCHILE:LEM:Inv:Crus:Boeck_108				Menu-Marque, S., Morrone, J.J. & Locascio, C. (2000) Distributional pattern of the South American species of Boeckella (Copepoda: Centropagidae): A track analysis. Journal of Crustacean Biology, 20, 262-272.					sub-polar forest		Chile	CL	Todos los santos	41°03'S, 71°56'W	-41.05	-71.933333			0.01667		urn:lsid:marinespecies.org:taxname:357406	Boeckella gibbosa	Animalia	Arthropoda	Hexanauplia	Calanoida	Centropagidae	Boeckella	species	(Brehm, 1935)
urn:UCHILE:LEM:Inv:Crus:Boeck_112	Text		urn:UCHILE:LEM:Inv:Crus:Boeck	HumanObservation	urn:UCHILE:LEM:Inv:Crus:Boeck_112				Menu-Marque, S., Morrone, J.J. & Locascio, C. (2000) Distributional pattern of the South American species of Boeckella (Copepoda: Centropagidae): A track analysis. Journal of Crustacean Biology, 20, 262-272.					Grassland		Argentina	AR	Lake San Luis	53°55'S, 67°37'W	-53.916667	-67.616667			0.01667		urn:lsid:marinespecies.org:taxname:349229	Boeckella gracilipes	Animalia	Arthropoda	Hexanauplia	Calanoida	Centropagidae	Boeckella	species	Daday, 1901
urn:UCHILE:LEM:Inv:Crus:Boeck_113	Text		urn:UCHILE:LEM:Inv:Crus:Boeck	HumanObservation	urn:UCHILE:LEM:Inv:Crus:Boeck_113				Menu-Marque, S., Morrone, J.J. & Locascio, C. (2000) Distributional pattern of the South American species of Boeckella (Copepoda: Centropagidae): A track analysis. Journal of Crustacean Biology, 20, 262-272.					Grassland		Argentina	AR	reservoir SE of Río Gallegos	51°50'S, 69°01'W	-51.833333	-69.016667			0.01667		urn:lsid:marinespecies.org:taxname:349229	Boeckella gracilipes	Animalia	Arthropoda	Hexanauplia	Calanoida	Centropagidae	Boeckella	species	Daday, 1901
urn:UCHILE:LEM:Inv:Crus:Boeck_114	Text		urn:UCHILE:LEM:Inv:Crus:Boeck	HumanObservation	urn:UCHILE:LEM:Inv:Crus:Boeck_114				Menu-Marque, S., Morrone, J.J. & Locascio, C. (2000) Distributional pattern of the South American species of Boeckella (Copepoda: Centropagidae): A track analysis. Journal of Crustacean Biology, 20, 262-272.					Grassland		Argentina	AR	Calafate	50°20'S, 72°18'W	-50.333333	-72.3			0.01667		urn:lsid:marinespecies.org:taxname:349229	Boeckella gracilipes	Animalia	Arthropoda	Hexanauplia	Calanoida	Centropagidae	Boeckella	species	Daday, 1901
urn:UCHILE:LEM:Inv:Crus:Boeck_115	Text		urn:UCHILE:LEM:Inv:Crus:Boeck	HumanObservation	urn:UCHILE:LEM:Inv:Crus:Boeck_115				Menu-Marque, S., Morrone, J.J. & Locascio, C. (2000) Distributional pattern of the South American species of Boeckella (Copepoda: Centropagidae): A track analysis. Journal of Crustacean Biology, 20, 262-272.					Grassland		Argentina	AR	pools at	50°08'S, 69°15'W	-50.133333	-69.25			0.01667		urn:lsid:marinespecies.org:taxname:349229	Boeckella gracilipes	Animalia	Arthropoda	Hexanauplia	Calanoida	Centropagidae	Boeckella	species	Daday, 1901
urn:UCHILE:LEM:Inv:Crus:Boeck_116	Text		urn:UCHILE:LEM:Inv:Crus:Boeck	HumanObservation	urn:UCHILE:LEM:Inv:Crus:Boeck_116				Menu-Marque, S., Morrone, J.J. & Locascio, C. (2000) Distributional pattern of the South American species of Boeckella (Copepoda: Centropagidae): A track analysis. Journal of Crustacean Biology, 20, 262-272.					Grassland		Argentina	AR	marsh at Amenkelt	50°03'S, 69°01'W	-50.05	-69.016667			0.01667		urn:lsid:marinespecies.org:taxname:349229	Boeckella gracilipes	Animalia	Arthropoda	Hexanauplia	Calanoida	Centropagidae	Boeckella	species	Daday, 1901
urn:UCHILE:LEM:Inv:Crus:Boeck_117	Text		urn:UCHILE:LEM:Inv:Crus:Boeck	HumanObservation	urn:UCHILE:LEM:Inv:Crus:Boeck_117				Menu-Marque, S., Morrone, J.J. & Locascio, C. (2000) Distributional pattern of the South American species of Boeckella (Copepoda: Centropagidae): A track analysis. Journal of Crustacean Biology, 20, 262-272.					Grassland		Argentina	AR	pool at Misioneros	49°59'S, 68°33'W	-49.983333	-68.55			0.01667		urn:lsid:marinespecies.org:taxname:349229	Boeckella gracilipes	Animalia	Arthropoda	Hexanauplia	Calanoida	Centropagidae	Boeckella	species	Daday, 1901
urn:UCHILE:LEM:Inv:Crus:Boeck_118	Text		urn:UCHILE:LEM:Inv:Crus:Boeck	HumanObservation	urn:UCHILE:LEM:Inv:Crus:Boeck_118				Menu-Marque, S., Morrone, J.J. & Locascio, C. (2000) Distributional pattern of the South American species of Boeckella (Copepoda: Centropagidae): A track analysis. Journal of Crustacean Biology, 20, 262-272.					Grassland		Argentina	AR	Horquetas	49°16'S, 68°00'W	-49.266667	-68			0.01667		urn:lsid:marinespecies.org:taxname:349229	Boeckella gracilipes	Animalia	Arthropoda	Hexanauplia	Calanoida	Centropagidae	Boeckella	species	Daday, 1901
urn:UCHILE:LEM:Inv:Crus:Boeck_119	Text		urn:UCHILE:LEM:Inv:Crus:Boeck	HumanObservation	urn:UCHILE:LEM:Inv:Crus:Boeck_119				Menu-Marque, S., Morrone, J.J. & Locascio, C. (2000) Distributional pattern of the South American species of Boeckella (Copepoda: Centropagidae): A track analysis. Journal of Crustacean Biology, 20, 262-272.					Grassland		Argentina	AR	Lake Cardiel	48°57'S, 71°14'W	-48.95	-71.233333			0.01667		urn:lsid:marinespecies.org:taxname:349229	Boeckella gracilipes	Animalia	Arthropoda	Hexanauplia	Calanoida	Centropagidae	Boeckella	species	Daday, 1901
urn:UCHILE:LEM:Inv:Crus:Boeck_120	Text		urn:UCHILE:LEM:Inv:Crus:Boeck	HumanObservation	urn:UCHILE:LEM:Inv:Crus:Boeck_120				Menu-Marque, S., Morrone, J.J. & Locascio, C. (2000) Distributional pattern of the South American species of Boeckella (Copepoda: Centropagidae): A track analysis. Journal of Crustacean Biology, 20, 262-272.					Grassland		Argentina	AR	Lake Colhue Huapi	45°30'S, 68°46'W	-45.5	-68.766667			0.01667		urn:lsid:marinespecies.org:taxname:349229	Boeckella gracilipes	Animalia	Arthropoda	Hexanauplia	Calanoida	Centropagidae	Boeckella	species	Daday, 1901
urn:UCHILE:LEM:Inv:Crus:Boeck_121	Text		urn:UCHILE:LEM:Inv:Crus:Boeck	HumanObservation	urn:UCHILE:LEM:Inv:Crus:Boeck_121				Menu-Marque, S., Morrone, J.J. & Locascio, C. (2000) Distributional pattern of the South American species of Boeckella (Copepoda: Centropagidae): A track analysis. Journal of Crustacean Biology, 20, 262-272.					Grassland		Argentina	AR	Lake Musters	45°24'S, 69°12'W	-45.4	-69.2			0.01667		urn:lsid:marinespecies.org:taxname:349229	Boeckella gracilipes	Animalia	Arthropoda	Hexanauplia	Calanoida	Centropagidae	Boeckella	species	Daday, 1901
urn:UCHILE:LEM:Inv:Crus:Boeck_122	Text		urn:UCHILE:LEM:Inv:Crus:Boeck	HumanObservation	urn:UCHILE:LEM:Inv:Crus:Boeck_122				Menu-Marque, S., Morrone, J.J. & Locascio, C. (2000) Distributional pattern of the South American species of Boeckella (Copepoda: Centropagidae): A track analysis. Journal of Crustacean Biology, 20, 262-272.					Grassland		Argentina	AR	Leleque	44°24'S, 71°04'W	-44.4	-71.066667			0.01667		urn:lsid:marinespecies.org:taxname:349229	Boeckella gracilipes	Animalia	Arthropoda	Hexanauplia	Calanoida	Centropagidae	Boeckella	species	Daday, 1901
urn:UCHILE:LEM:Inv:Crus:Boeck_123	Text		urn:UCHILE:LEM:Inv:Crus:Boeck	HumanObservation	urn:UCHILE:LEM:Inv:Crus:Boeck_123				Menu-Marque, S., Morrone, J.J. & Locascio, C. (2000) Distributional pattern of the South American species of Boeckella (Copepoda: Centropagidae): A track analysis. Journal of Crustacean Biology, 20, 262-272.					Grassland		Argentina	AR	E. Ameghino	43°50'S, 66°29'W	-43.833333	-66.483333			0.01667		urn:lsid:marinespecies.org:taxname:349229	Boeckella gracilipes	Animalia	Arthropoda	Hexanauplia	Calanoida	Centropagidae	Boeckella	species	Daday, 1901
urn:UCHILE:LEM:Inv:Crus:Boeck_124	Text		urn:UCHILE:LEM:Inv:Crus:Boeck	HumanObservation	urn:UCHILE:LEM:Inv:Crus:Boeck_124				Menu-Marque, S., Morrone, J.J. & Locascio, C. (2000) Distributional pattern of the South American species of Boeckella (Copepoda: Centropagidae): A track analysis. Journal of Crustacean Biology, 20, 262-272.					Grassland		Argentina	AR	Lake Cronometro	43°15'S, 71°02'W	-43.25	-71.033333			0.01667		urn:lsid:marinespecies.org:taxname:349229	Boeckella gracilipes	Animalia	Arthropoda	Hexanauplia	Calanoida	Centropagidae	Boeckella	species	Daday, 1901
urn:UCHILE:LEM:Inv:Crus:Boeck_125	Text		urn:UCHILE:LEM:Inv:Crus:Boeck	HumanObservation	urn:UCHILE:LEM:Inv:Crus:Boeck_125				Menu-Marque, S., Morrone, J.J. & Locascio, C. (2000) Distributional pattern of the South American species of Boeckella (Copepoda: Centropagidae): A track analysis. Journal of Crustacean Biology, 20, 262-272.					sub-polar forest		Argentina	AR	Lake Nahuel Pan	42°58'S, 71°30'W	-42.966667	-71.5			0.01667		urn:lsid:marinespecies.org:taxname:349229	Boeckella gracilipes	Animalia	Arthropoda	Hexanauplia	Calanoida	Centropagidae	Boeckella	species	Daday, 1901
urn:UCHILE:LEM:Inv:Crus:Boeck_126	Text		urn:UCHILE:LEM:Inv:Crus:Boeck	HumanObservation	urn:UCHILE:LEM:Inv:Crus:Boeck_126				Menu-Marque, S., Morrone, J.J. & Locascio, C. (2000) Distributional pattern of the South American species of Boeckella (Copepoda: Centropagidae): A track analysis. Journal of Crustacean Biology, 20, 262-272.					sub-polar forest		Argentina	AR	Lake Zeta	42°53'S, 71°42'W	-42.883333	-71.7			0.01667		urn:lsid:marinespecies.org:taxname:349229	Boeckella gracilipes	Animalia	Arthropoda	Hexanauplia	Calanoida	Centropagidae	Boeckella	species	Daday, 1901
urn:UCHILE:LEM:Inv:Crus:Boeck_127	Text		urn:UCHILE:LEM:Inv:Crus:Boeck	HumanObservation	urn:UCHILE:LEM:Inv:Crus:Boeck_127				Menu-Marque, S., Morrone, J.J. & Locascio, C. (2000) Distributional pattern of the South American species of Boeckella (Copepoda: Centropagidae): A track analysis. Journal of Crustacean Biology, 20, 262-272.					Grassland		Argentina	AR	LakeEsquel	42°52'S, 71°04'W	-42.866667	-71.066667			0.01667		urn:lsid:marinespecies.org:taxname:349229	Boeckella gracilipes	Animalia	Arthropoda	Hexanauplia	Calanoida	Centropagidae	Boeckella	species	Daday, 1901
urn:UCHILE:LEM:Inv:Crus:Boeck_128	Text		urn:UCHILE:LEM:Inv:Crus:Boeck	HumanObservation	urn:UCHILE:LEM:Inv:Crus:Boeck_128				Menu-Marque, S., Morrone, J.J. & Locascio, C. (2000) Distributional pattern of the South American species of Boeckella (Copepoda: Centropagidae): A track analysis. Journal of Crustacean Biology, 20, 262-272.					sub-polar forest		Argentina	AR	Lake Chultas	42°10'S, 71°44'W	-42.166667	-71.733333			0.01667		urn:lsid:marinespecies.org:taxname:349229	Boeckella gracilipes	Animalia	Arthropoda	Hexanauplia	Calanoida	Centropagidae	Boeckella	species	Daday, 1901
urn:UCHILE:LEM:Inv:Crus:Boeck_129	Text		urn:UCHILE:LEM:Inv:Crus:Boeck	HumanObservation	urn:UCHILE:LEM:Inv:Crus:Boeck_129				Menu-Marque, S., Morrone, J.J. & Locascio, C. (2000) Distributional pattern of the South American species of Boeckella (Copepoda: Centropagidae): A track analysis. Journal of Crustacean Biology, 20, 262-272.					sub-polar forest		Argentina	AR	Lake Puelo	42°10'S, 71°39'W	-42.166667	-71.65			0.01667		urn:lsid:marinespecies.org:taxname:349229	Boeckella gracilipes	Animalia	Arthropoda	Hexanauplia	Calanoida	Centropagidae	Boeckella	species	Daday, 1901
urn:UCHILE:LEM:Inv:Crus:Boeck_130	Text		urn:UCHILE:LEM:Inv:Crus:Boeck	HumanObservation	urn:UCHILE:LEM:Inv:Crus:Boeck_130				Menu-Marque, S., Morrone, J.J. & Locascio, C. (2000) Distributional pattern of the South American species of Boeckella (Copepoda: Centropagidae): A track analysis. Journal of Crustacean Biology, 20, 262-272.					sub-polar forest		Argentina	AR	Lake Steffen	41°31'S, 71°39'W	-41.516667	-71.65			0.01667		urn:lsid:marinespecies.org:taxname:349229	Boeckella gracilipes	Animalia	Arthropoda	Hexanauplia	Calanoida	Centropagidae	Boeckella	species	Daday, 1901
urn:UCHILE:LEM:Inv:Crus:Boeck_131	Text		urn:UCHILE:LEM:Inv:Crus:Boeck	HumanObservation	urn:UCHILE:LEM:Inv:Crus:Boeck_131				Menu-Marque, S., Morrone, J.J. & Locascio, C. (2000) Distributional pattern of the South American species of Boeckella (Copepoda: Centropagidae): A track analysis. Journal of Crustacean Biology, 20, 262-272.					sub-polar forest		Argentina	AR	Lake Guillelmo	41°23'S, 71°29'W	-41.383333	-71.483333			0.01667		urn:lsid:marinespecies.org:taxname:349229	Boeckella gracilipes	Animalia	Arthropoda	Hexanauplia	Calanoida	Centropagidae	Boeckella	species	Daday, 1901
urn:UCHILE:LEM:Inv:Crus:Boeck_132	Text		urn:UCHILE:LEM:Inv:Crus:Boeck	HumanObservation	urn:UCHILE:LEM:Inv:Crus:Boeck_132				Menu-Marque, S., Morrone, J.J. & Locascio, C. (2000) Distributional pattern of the South American species of Boeckella (Copepoda: Centropagidae): A track analysis. Journal of Crustacean Biology, 20, 262-272.					sub-polar forest		Argentina	AR	Lake Mascardi	41°18'S, 71°34'W	-41.3	-71.566667			0.01667		urn:lsid:marinespecies.org:taxname:349229	Boeckella gracilipes	Animalia	Arthropoda	Hexanauplia	Calanoida	Centropagidae	Boeckella	species	Daday, 1901
urn:UCHILE:LEM:Inv:Crus:Boeck_133	Text		urn:UCHILE:LEM:Inv:Crus:Boeck	HumanObservation	urn:UCHILE:LEM:Inv:Crus:Boeck_133				Menu-Marque, S., Morrone, J.J. & Locascio, C. (2000) Distributional pattern of the South American species of Boeckella (Copepoda: Centropagidae): A track analysis. Journal of Crustacean Biology, 20, 262-272.					Grassland		Argentina	AR	Lake Escondido	41°02'S, 71°04'W	-41.033333	-71.066667			0.01667		urn:lsid:marinespecies.org:taxname:349229	Boeckella gracilipes	Animalia	Arthropoda	Hexanauplia	Calanoida	Centropagidae	Boeckella	species	Daday, 1901
urn:UCHILE:LEM:Inv:Crus:Boeck_134	Text		urn:UCHILE:LEM:Inv:Crus:Boeck	HumanObservation	urn:UCHILE:LEM:Inv:Crus:Boeck_134				Menu-Marque, S., Morrone, J.J. & Locascio, C. (2000) Distributional pattern of the South American species of Boeckella (Copepoda: Centropagidae): A track analysis. Journal of Crustacean Biology, 20, 262-272.					sub-polar forest		Argentina	AR	Lake Los Cántaros	40°59'S, 71°49'W	-40.983333	-71.816667			0.01667		urn:lsid:marinespecies.org:taxname:349229	Boeckella gracilipes	Animalia	Arthropoda	Hexanauplia	Calanoida	Centropagidae	Boeckella	species	Daday, 1901
urn:UCHILE:LEM:Inv:Crus:Boeck_135	Text		urn:UCHILE:LEM:Inv:Crus:Boeck	HumanObservation	urn:UCHILE:LEM:Inv:Crus:Boeck_135				Menu-Marque, S., Morrone, J.J. & Locascio, C. (2000) Distributional pattern of the South American species of Boeckella (Copepoda: Centropagidae): A track analysis. Journal of Crustacean Biology, 20, 262-272.					sub-polar forest		Argentina	AR	Lake Fonck	41°20'S, 71°37'W	-41.333333	-71.616667			0.01667		urn:lsid:marinespecies.org:taxname:349229	Boeckella gracilipes	Animalia	Arthropoda	Hexanauplia	Calanoida	Centropagidae	Boeckella	species	Daday, 1901
urn:UCHILE:LEM:Inv:Crus:Boeck_136	Text		urn:UCHILE:LEM:Inv:Crus:Boeck	HumanObservation	urn:UCHILE:LEM:Inv:Crus:Boeck_136				Menu-Marque, S., Morrone, J.J. & Locascio, C. (2000) Distributional pattern of the South American species of Boeckella (Copepoda: Centropagidae): A track analysis. Journal of Crustacean Biology, 20, 262-272.					sub-polar forest		Argentina	AR	Lake Moreno Este	41°06'S, 71°29'W	-41.1	-71.483333			0.01667		urn:lsid:marinespecies.org:taxname:349229	Boeckella gracilipes	Animalia	Arthropoda	Hexanauplia	Calanoida	Centropagidae	Boeckella	species	Daday, 1901
urn:UCHILE:LEM:Inv:Crus:Boeck_137	Text		urn:UCHILE:LEM:Inv:Crus:Boeck	HumanObservation	urn:UCHILE:LEM:Inv:Crus:Boeck_137				Menu-Marque, S., Morrone, J.J. & Locascio, C. (2000) Distributional pattern of the South American species of Boeckella (Copepoda: Centropagidae): A track analysis. Journal of Crustacean Biology, 20, 262-272.					sub-polar forest		Argentina	AR	Lake Moreno Oeste	41°05'S, 71°33'W	-41.083333	-71.55			0.01667		urn:lsid:marinespecies.org:taxname:349229	Boeckella gracilipes	Animalia	Arthropoda	Hexanauplia	Calanoida	Centropagidae	Boeckella	species	Daday, 1901
urn:UCHILE:LEM:Inv:Crus:Boeck_138	Text		urn:UCHILE:LEM:Inv:Crus:Boeck	HumanObservation	urn:UCHILE:LEM:Inv:Crus:Boeck_138				Menu-Marque, S., Morrone, J.J. & Locascio, C. (2000) Distributional pattern of the South American species of Boeckella (Copepoda: Centropagidae): A track analysis. Journal of Crustacean Biology, 20, 262-272.					sub-polar forest		Argentina	AR	Lake Morenito	41°04'S, 71°31'W	-41.066667	-71.516667			0.01667		urn:lsid:marinespecies.org:taxname:349229	Boeckella gracilipes	Animalia	Arthropoda	Hexanauplia	Calanoida	Centropagidae	Boeckella	species	Daday, 1901
urn:UCHILE:LEM:Inv:Crus:Boeck_139	Text		urn:UCHILE:LEM:Inv:Crus:Boeck	HumanObservation	urn:UCHILE:LEM:Inv:Crus:Boeck_139				Menu-Marque, S., Morrone, J.J. & Locascio, C. (2000) Distributional pattern of the South American species of Boeckella (Copepoda: Centropagidae): A track analysis. Journal of Crustacean Biology, 20, 262-272.					sub-polar forest		Argentina	AR	Lake Frias	41°03'S, 71°47'W	-41.05	-71.783333			0.01667		urn:lsid:marinespecies.org:taxname:349229	Boeckella gracilipes	Animalia	Arthropoda	Hexanauplia	Calanoida	Centropagidae	Boeckella	species	Daday, 1901
urn:UCHILE:LEM:Inv:Crus:Boeck_140	Text		urn:UCHILE:LEM:Inv:Crus:Boeck	HumanObservation	urn:UCHILE:LEM:Inv:Crus:Boeck_140				Menu-Marque, S., Morrone, J.J. & Locascio, C. (2000) Distributional pattern of the South American species of Boeckella (Copepoda: Centropagidae): A track analysis. Journal of Crustacean Biology, 20, 262-272.					sub-polar forest		Argentina	AR	LakeTrébol and Lake Ezquerra	41°03'S, 71°31'W	-41.05	-71.516667			0.01667		urn:lsid:marinespecies.org:taxname:349229	Boeckella gracilipes	Animalia	Arthropoda	Hexanauplia	Calanoida	Centropagidae	Boeckella	species	Daday, 1901
urn:UCHILE:LEM:Inv:Crus:Boeck_141	Text		urn:UCHILE:LEM:Inv:Crus:Boeck	HumanObservation	urn:UCHILE:LEM:Inv:Crus:Boeck_141				Menu-Marque, S., Morrone, J.J. & Locascio, C. (2000) Distributional pattern of the South American species of Boeckella (Copepoda: Centropagidae): A track analysis. Journal of Crustacean Biology, 20, 262-272.					sub-polar forest		Argentina	AR	La EscondidaLake Nahuel Huapi	40°41'S, 71°30'W	-40.683333	-71.5			0.01667		urn:lsid:marinespecies.org:taxname:349229	Boeckella gracilipes	Animalia	Arthropoda	Hexanauplia	Calanoida	Centropagidae	Boeckella	species	Daday, 1901
urn:UCHILE:LEM:Inv:Crus:Boeck_142	Text		urn:UCHILE:LEM:Inv:Crus:Boeck	HumanObservation	urn:UCHILE:LEM:Inv:Crus:Boeck_142				Menu-Marque, S., Morrone, J.J. & Locascio, C. (2000) Distributional pattern of the South American species of Boeckella (Copepoda: Centropagidae): A track analysis. Journal of Crustacean Biology, 20, 262-272.					sub-polar forest		Argentina	AR	Lake Correntoso	40°41'S, 71°39'W	-40.683333	-71.65			0.01667		urn:lsid:marinespecies.org:taxname:349229	Boeckella gracilipes	Animalia	Arthropoda	Hexanauplia	Calanoida	Centropagidae	Boeckella	species	Daday, 1901
urn:UCHILE:LEM:Inv:Crus:Boeck_143	Text		urn:UCHILE:LEM:Inv:Crus:Boeck	HumanObservation	urn:UCHILE:LEM:Inv:Crus:Boeck_143				Menu-Marque, S., Morrone, J.J. & Locascio, C. (2000) Distributional pattern of the South American species of Boeckella (Copepoda: Centropagidae): A track analysis. Journal of Crustacean Biology, 20, 262-272.					sub-polar forest		Argentina	AR	Lake Espejo	40°36'S, 71°46'W	-40.6	-71.766667			0.01667		urn:lsid:marinespecies.org:taxname:349229	Boeckella gracilipes	Animalia	Arthropoda	Hexanauplia	Calanoida	Centropagidae	Boeckella	species	Daday, 1901
urn:UCHILE:LEM:Inv:Crus:Boeck_144	Text		urn:UCHILE:LEM:Inv:Crus:Boeck	HumanObservation	urn:UCHILE:LEM:Inv:Crus:Boeck_144				Menu-Marque, S., Morrone, J.J. & Locascio, C. (2000) Distributional pattern of the South American species of Boeckella (Copepoda: Centropagidae): A track analysis. Journal of Crustacean Biology, 20, 262-272.					sub-polar forest		Argentina	AR	Lake Lacar	40°10'S, 71°30'W	-40.166667	-71.5			0.01667		urn:lsid:marinespecies.org:taxname:349229	Boeckella gracilipes	Animalia	Arthropoda	Hexanauplia	Calanoida	Centropagidae	Boeckella	species	Daday, 1901
urn:UCHILE:LEM:Inv:Crus:Boeck_145	Text		urn:UCHILE:LEM:Inv:Crus:Boeck	HumanObservation	urn:UCHILE:LEM:Inv:Crus:Boeck_145				De los Rios, P. & Woelfl, S. (2011) Use of null models to explain crustacean zooplankton assemblages in northern Patagonian lakes (Chile) with and without mixotrophic ciliates. Crustaceana, 84(9), 1061-1068.					sub-polar forest		Argentina	AR	Lake Maihue	40°16'S, 72°03'W	-40.266667	-72.05			0.01667		urn:lsid:marinespecies.org:taxname:349229	Boeckella gracilipes	Animalia	Arthropoda	Hexanauplia	Calanoida	Centropagidae	Boeckella	species	Daday, 1901
urn:UCHILE:LEM:Inv:Crus:Boeck_178	Text		urn:UCHILE:LEM:Inv:Crus:Boeck	HumanObservation	urn:UCHILE:LEM:Inv:Crus:Boeck_178				Menu-Marque, S., Morrone, J.J. & Locascio, C. (2000) Distributional pattern of the South American species of Boeckella (Copepoda: Centropagidae): A track analysis. Journal of Crustacean Biology, 20, 262-272.					sub-polar forest		Chile	CL	Lake Sarmiento	51°04'S, 72°47'W	-51.066667	-72.783333			0.01667		urn:lsid:marinespecies.org:taxname:349229	Boeckella gracilipes	Animalia	Arthropoda	Hexanauplia	Calanoida	Centropagidae	Boeckella	species	Daday, 1901
urn:UCHILE:LEM:Inv:Crus:Boeck_179	Text		urn:UCHILE:LEM:Inv:Crus:Boeck	HumanObservation	urn:UCHILE:LEM:Inv:Crus:Boeck_179				Menu-Marque, S., Morrone, J.J. & Locascio, C. (2000) Distributional pattern of the South American species of Boeckella (Copepoda: Centropagidae): A track analysis. Journal of Crustacean Biology, 20, 262-272.					sub-polar forest		Chile	CL	Lake Morro , Lake Cisnes, Lake Tehuelches Este	51°03'S, 72°53'W	-51.05	-72.883333			0.01667		urn:lsid:marinespecies.org:taxname:349229	Boeckella gracilipes	Animalia	Arthropoda	Hexanauplia	Calanoida	Centropagidae	Boeckella	species	Daday, 1901
urn:UCHILE:LEM:Inv:Crus:Boeck_180	Text		urn:UCHILE:LEM:Inv:Crus:Boeck	HumanObservation	urn:UCHILE:LEM:Inv:Crus:Boeck_180				Soto, D. & De los Ríos, P. (2006). Influence of trophic status and conductivity on zooplankton composition in lakes and ponds of Torres del Paine National Park (Chile). Biología, Bratislava, 61(5), 541546; De los Rios, P. (2008) A null model for explain crustacean zooplankton species associations in central and southern Patagonian inland waters. Anales Instituto Patagonia (Chile), 36, 25-34					sub-polar forest		Chile	CL	Del Toro	51°12'S, 72°38'W	-51.2	-72.633333			0.01667		urn:lsid:marinespecies.org:taxname:349229	Boeckella gracilipes	Animalia	Arthropoda	Hexanauplia	Calanoida	Centropagidae	Boeckella	species	Daday, 1901
urn:UCHILE:LEM:Inv:Crus:Boeck_181	Text		urn:UCHILE:LEM:Inv:Crus:Boeck	HumanObservation	urn:UCHILE:LEM:Inv:Crus:Boeck_181				De los Rios, P. (2008) A null model for explain crustacean zooplankton species associations in central and southern Patagonian inland waters. Anales Instituto Patagonia (Chile), 36, 25-34					sub-polar forest		Chile	CL	Sofia	51°30'S, 72°40'W	-51.5	-72.666667			0.01667		urn:lsid:marinespecies.org:taxname:349229	Boeckella gracilipes	Animalia	Arthropoda	Hexanauplia	Calanoida	Centropagidae	Boeckella	species	Daday, 1901
urn:UCHILE:LEM:Inv:Crus:Boeck_182	Text		urn:UCHILE:LEM:Inv:Crus:Boeck	HumanObservation	urn:UCHILE:LEM:Inv:Crus:Boeck_182				Soto, D. & De los Ríos, P. (2006). Influence of trophic status and conductivity on zooplankton composition in lakes and ponds of Torres del Paine National Park (Chile). Biología, Bratislava, 61(5), 541546					sub-polar forest		Chile	CL	Pehoe	51°07'S, 72°56'W	-51.116667	-72.933333			0.01667		urn:lsid:marinespecies.org:taxname:349229	Boeckella gracilipes	Animalia	Arthropoda	Hexanauplia	Calanoida	Centropagidae	Boeckella	species	Daday, 1901
urn:UCHILE:LEM:Inv:Crus:Boeck_183	Text		urn:UCHILE:LEM:Inv:Crus:Boeck	HumanObservation	urn:UCHILE:LEM:Inv:Crus:Boeck_183				De los Rios, P. (2008) A null model for explain crustacean zooplankton species associations in central and southern Patagonian inland waters. Anales Instituto Patagonia (Chile), 36, 25-34					sub-polar forest		Chile	CL	Melliza Este	51°03'S, 72°57'W	-51.05	-72.95			0.01667		urn:lsid:marinespecies.org:taxname:349229	Boeckella gracilipes	Animalia	Arthropoda	Hexanauplia	Calanoida	Centropagidae	Boeckella	species	Daday, 1901
urn:UCHILE:LEM:Inv:Crus:Boeck_184	Text		urn:UCHILE:LEM:Inv:Crus:Boeck	HumanObservation	urn:UCHILE:LEM:Inv:Crus:Boeck_184				De los Rios, P. (2008) A null model for explain crustacean zooplankton species associations in central and southern Patagonian inland waters. Anales Instituto Patagonia (Chile), 36, 25-34					sub-polar forest		Chile	CL	Melliza Oeste	51°03'S, 72°57'W	-51.05	-72.95			0.01667		urn:lsid:marinespecies.org:taxname:349229	Boeckella gracilipes	Animalia	Arthropoda	Hexanauplia	Calanoida	Centropagidae	Boeckella	species	Daday, 1901
urn:UCHILE:LEM:Inv:Crus:Boeck_185	Text		urn:UCHILE:LEM:Inv:Crus:Boeck	HumanObservation	urn:UCHILE:LEM:Inv:Crus:Boeck_185				De los Rios, P. (2008) A null model for explain crustacean zooplankton species associations in central and southern Patagonian inland waters. Anales Instituto Patagonia (Chile), 36, 25-34					sub-polar forest		Chile	CL	Sarmiento	51°03'S, 72°37'W	-51.05	-72.616667			0.01667		urn:lsid:marinespecies.org:taxname:349229	Boeckella gracilipes	Animalia	Arthropoda	Hexanauplia	Calanoida	Centropagidae	Boeckella	species	Daday, 1901
urn:UCHILE:LEM:Inv:Crus:Boeck_186	Text		urn:UCHILE:LEM:Inv:Crus:Boeck	HumanObservation	urn:UCHILE:LEM:Inv:Crus:Boeck_186				De los Rios, P. (2008) A null model for explain crustacean zooplankton species associations in central and southern Patagonian inland waters. Anales Instituto Patagonia (Chile), 36, 25-34					sub-polar forest		Chile	CL	Don Alvaro	51°01'S, 72°52'W	-51.016667	-72.866667			0.01667		urn:lsid:marinespecies.org:taxname:349229	Boeckella gracilipes	Animalia	Arthropoda	Hexanauplia	Calanoida	Centropagidae	Boeckella	species	Daday, 1901
urn:UCHILE:LEM:Inv:Crus:Boeck_187	Text		urn:UCHILE:LEM:Inv:Crus:Boeck	HumanObservation	urn:UCHILE:LEM:Inv:Crus:Boeck_187				De los Rios, P. (2008) A null model for explain crustacean zooplankton species associations in central and southern Patagonian inland waters. Anales Instituto Patagonia (Chile), 36, 25-34					sub-polar forest		Chile	CL	Paso	51°01'S, 72°55'W	-51.016667	-72.916667			0.01667		urn:lsid:marinespecies.org:taxname:349229	Boeckella gracilipes	Animalia	Arthropoda	Hexanauplia	Calanoida	Centropagidae	Boeckella	species	Daday, 1901
urn:UCHILE:LEM:Inv:Crus:Boeck_188	Text		urn:UCHILE:LEM:Inv:Crus:Boeck	HumanObservation	urn:UCHILE:LEM:Inv:Crus:Boeck_188				De los Rios, P. (2008) A null model for explain crustacean zooplankton species associations in central and southern Patagonian inland waters. Anales Instituto Patagonia (Chile), 36, 25-34					sub-polar forest		Chile	CL	Redonda	51°01'S, 72°52'W	-51.016667	-72.866667			0.01667		urn:lsid:marinespecies.org:taxname:349229	Boeckella gracilipes	Animalia	Arthropoda	Hexanauplia	Calanoida	Centropagidae	Boeckella	species	Daday, 1901
urn:UCHILE:LEM:Inv:Crus:Boeck_189	Text		urn:UCHILE:LEM:Inv:Crus:Boeck	HumanObservation	urn:UCHILE:LEM:Inv:Crus:Boeck_189				De los Rios, P. (2008) A null model for explain crustacean zooplankton species associations in central and southern Patagonian inland waters. Anales Instituto Patagonia (Chile), 36, 25-34					sub-polar forest		Chile	CL	Balmaceda II	45°53'S, 72°40'W	-45.883333	-72.666667			0.01667		urn:lsid:marinespecies.org:taxname:349229	Boeckella gracilipes	Animalia	Arthropoda	Hexanauplia	Calanoida	Centropagidae	Boeckella	species	Daday, 1901
urn:UCHILE:LEM:Inv:Crus:Boeck_190	Text		urn:UCHILE:LEM:Inv:Crus:Boeck	HumanObservation	urn:UCHILE:LEM:Inv:Crus:Boeck_190				De los Rios, P. (2008) A null model for explain crustacean zooplankton species associations in central and southern Patagonian inland waters. Anales Instituto Patagonia (Chile), 36, 25-34					sub-polar forest		Chile	CL	Escondida	45°49'S, 72°40'W	-45.816667	-72.666667			0.01667		urn:lsid:marinespecies.org:taxname:349229	Boeckella gracilipes	Animalia	Arthropoda	Hexanauplia	Calanoida	Centropagidae	Boeckella	species	Daday, 1901
urn:UCHILE:LEM:Inv:Crus:Boeck_191	Text		urn:UCHILE:LEM:Inv:Crus:Boeck	HumanObservation	urn:UCHILE:LEM:Inv:Crus:Boeck_191				De los Rios, P. (2008) A null model for explain crustacean zooplankton species associations in central and southern Patagonian inland waters. Anales Instituto Patagonia (Chile), 36, 25-34					sub-polar forest		Chile	CL	Balmaceda I	45°53'S, 72°40'W	-45.883333	-72.666667			0.01667		urn:lsid:marinespecies.org:taxname:349229	Boeckella gracilipes	Animalia	Arthropoda	Hexanauplia	Calanoida	Centropagidae	Boeckella	species	Daday, 1901
urn:UCHILE:LEM:Inv:Crus:Boeck_192	Text		urn:UCHILE:LEM:Inv:Crus:Boeck	HumanObservation	urn:UCHILE:LEM:Inv:Crus:Boeck_192				De los Rios, P. (2008) A null model for explain crustacean zooplankton species associations in central and southern Patagonian inland waters. Anales Instituto Patagonia (Chile), 36, 25-34					sub-polar forest		Chile	CL	Riesco	45°46'S, 72°20'W	-45.766667	-72.333333			0.01667		urn:lsid:marinespecies.org:taxname:349229	Boeckella gracilipes	Animalia	Arthropoda	Hexanauplia	Calanoida	Centropagidae	Boeckella	species	Daday, 1901
urn:UCHILE:LEM:Inv:Crus:Boeck_193	Text		urn:UCHILE:LEM:Inv:Crus:Boeck	HumanObservation	urn:UCHILE:LEM:Inv:Crus:Boeck_193				De los Rios, P. (2008) A null model for explain crustacean zooplankton species associations in central and southern Patagonian inland waters. Anales Instituto Patagonia (Chile), 36, 25-34					sub-polar forest		Chile	CL	Los Palos	45°19'S, 72°42'W	-45.316667	-72.7			0.01667		urn:lsid:marinespecies.org:taxname:349229	Boeckella gracilipes	Animalia	Arthropoda	Hexanauplia	Calanoida	Centropagidae	Boeckella	species	Daday, 1901
urn:UCHILE:LEM:Inv:Crus:Boeck_194	Text		urn:UCHILE:LEM:Inv:Crus:Boeck	HumanObservation	urn:UCHILE:LEM:Inv:Crus:Boeck_194				Menu-Marque, S., Morrone, J.J. & Locascio, C. (2000) Distributional pattern of the South American species of Boeckella (Copepoda: Centropagidae): A track analysis. Journal of Crustacean Biology, 20, 262-272.					sub-polar forest		Chile	CL	Lake La Paloma	45°56'S, 72°11'W	-45.933333	-72.183333			0.01667		urn:lsid:marinespecies.org:taxname:349229	Boeckella gracilipes	Animalia	Arthropoda	Hexanauplia	Calanoida	Centropagidae	Boeckella	species	Daday, 1901
urn:UCHILE:LEM:Inv:Crus:Boeck_195	Text		urn:UCHILE:LEM:Inv:Crus:Boeck	HumanObservation	urn:UCHILE:LEM:Inv:Crus:Boeck_195				Menu-Marque, S., Morrone, J.J. & Locascio, C. (2000) Distributional pattern of the South American species of Boeckella (Copepoda: Centropagidae): A track analysis. Journal of Crustacean Biology, 20, 262-272.					sub-polar forest		Chile	CL	Lake Elizalde	45°46'S, 72°20'W	-45.766667	-72.333333			0.01667		urn:lsid:marinespecies.org:taxname:349229	Boeckella gracilipes	Animalia	Arthropoda	Hexanauplia	Calanoida	Centropagidae	Boeckella	species	Daday, 1901
urn:UCHILE:LEM:Inv:Crus:Boeck_196	Text		urn:UCHILE:LEM:Inv:Crus:Boeck	HumanObservation	urn:UCHILE:LEM:Inv:Crus:Boeck_196				Menu-Marque, S., Morrone, J.J. & Locascio, C. (2000) Distributional pattern of the South American species of Boeckella (Copepoda: Centropagidae): A track analysis. Journal of Crustacean Biology, 20, 262-272.					sub-polar forest		Chile	CL	Lake Llanquihue	41°08'S, 72°49'W	-41.133333	-72.816667			0.01667		urn:lsid:marinespecies.org:taxname:349229	Boeckella gracilipes	Animalia	Arthropoda	Hexanauplia	Calanoida	Centropagidae	Boeckella	species	Daday, 1901
urn:UCHILE:LEM:Inv:Crus:Boeck_197	Text		urn:UCHILE:LEM:Inv:Crus:Boeck	HumanObservation	urn:UCHILE:LEM:Inv:Crus:Boeck_197				Menu-Marque, S., Morrone, J.J. & Locascio, C. (2000) Distributional pattern of the South American species of Boeckella (Copepoda: Centropagidae): A track analysis. Journal of Crustacean Biology, 20, 262-272.					sub-polar forest		Chile	CL	Lake Todos los Santos	41°06'S, 72°18'W	-41.1	-72.3			0.01667		urn:lsid:marinespecies.org:taxname:349229	Boeckella gracilipes	Animalia	Arthropoda	Hexanauplia	Calanoida	Centropagidae	Boeckella	species	Daday, 1901
urn:UCHILE:LEM:Inv:Crus:Boeck_198	Text		urn:UCHILE:LEM:Inv:Crus:Boeck	HumanObservation	urn:UCHILE:LEM:Inv:Crus:Boeck_198				De los Rios, P. & Acevedo, P. (2016) First Observations on Zooplankton and Optical Properties in a Glacial North Patagonian Lake (Tagua Tagua Lake, 41°S Chile). Polish Journal of Environmental Studies, 25(1), DOI:10.15244/pjoes/59369					sub-polar forest		Chile	CL	Lago Tagua Tagua	41°41'S, 72°08'W	-41.683333	-72.133333			0.01667		urn:lsid:marinespecies.org:taxname:349229	Boeckella gracilipes	Animalia	Arthropoda	Hexanauplia	Calanoida	Centropagidae	Boeckella	species	Daday, 1901
urn:UCHILE:LEM:Inv:Crus:Boeck_199	Text		urn:UCHILE:LEM:Inv:Crus:Boeck	HumanObservation	urn:UCHILE:LEM:Inv:Crus:Boeck_199				Menu-Marque, S., Morrone, J.J. & Locascio, C. (2000) Distributional pattern of the South American species of Boeckella (Copepoda: Centropagidae): A track analysis. Journal of Crustacean Biology, 20, 262-272.					sub-polar forest		Chile	CL	Lake Rupanco	40°50'S, 72°31'W	-40.833333	-72.516667			0.01667		urn:lsid:marinespecies.org:taxname:349229	Boeckella gracilipes	Animalia	Arthropoda	Hexanauplia	Calanoida	Centropagidae	Boeckella	species	Daday, 1901
urn:UCHILE:LEM:Inv:Crus:Boeck_200	Text		urn:UCHILE:LEM:Inv:Crus:Boeck	HumanObservation	urn:UCHILE:LEM:Inv:Crus:Boeck_200				Menu-Marque, S., Morrone, J.J. & Locascio, C. (2000) Distributional pattern of the South American species of Boeckella (Copepoda: Centropagidae): A track analysis. Journal of Crustacean Biology, 20, 262-272.					sub-polar forest		Chile	CL	Lake Puyehue	40°39'S, 72°28'W	-40.65	-72.466667			0.01667		urn:lsid:marinespecies.org:taxname:349229	Boeckella gracilipes	Animalia	Arthropoda	Hexanauplia	Calanoida	Centropagidae	Boeckella	species	Daday, 1901
urn:UCHILE:LEM:Inv:Crus:Boeck_201	Text		urn:UCHILE:LEM:Inv:Crus:Boeck	HumanObservation	urn:UCHILE:LEM:Inv:Crus:Boeck_201				Menu-Marque, S., Morrone, J.J. & Locascio, C. (2000) Distributional pattern of the South American species of Boeckella (Copepoda: Centropagidae): A track analysis. Journal of Crustacean Biology, 20, 262-272.					sub-polar forest		Chile	CL	Lake Ranco	40°15'S, 72°25'W	-40.25	-72.416667			0.01667		urn:lsid:marinespecies.org:taxname:349229	Boeckella gracilipes	Animalia	Arthropoda	Hexanauplia	Calanoida	Centropagidae	Boeckella	species	Daday, 1901
urn:UCHILE:LEM:Inv:Crus:Boeck_205	Text		urn:UCHILE:LEM:Inv:Crus:Boeck	HumanObservation	urn:UCHILE:LEM:Inv:Crus:Boeck_205				Menu-Marque, S., Morrone, J.J. & Locascio, C. (2000) Distributional pattern of the South American species of Boeckella (Copepoda: Centropagidae): A track analysis. Journal of Crustacean Biology, 20, 262-272.					sub-polar forest		Chile	CL	LakeChapo	41°39'S, 72°31'W	-41.65	-72.516667			0.01667		urn:lsid:marinespecies.org:taxname:349229	Boeckella gracilipes	Animalia	Arthropoda	Hexanauplia	Calanoida	Centropagidae	Boeckella	species	Daday, 1901
urn:UCHILE:LEM:Inv:Crus:Boeck_233	Text		urn:UCHILE:LEM:Inv:Crus:Boeck	HumanObservation	urn:UCHILE:LEM:Inv:Crus:Boeck_233				Menu-Marque, S., Morrone, J.J. & Locascio, C. (2000) Distributional pattern of the South American species of Boeckella (Copepoda: Centropagidae): A track analysis. Journal of Crustacean Biology, 20, 262-272.					Grassland		Argentina	AR	Lake Viedma	49°35'S, 72°31'W	-49.583333	-72.516667			0.01667		urn:lsid:marinespecies.org:taxname:349230	Boeckella gracilis	Animalia	Arthropoda	Hexanauplia	Calanoida	Centropagidae	Boeckella	species	(Daday, 1902)
urn:UCHILE:LEM:Inv:Crus:Boeck_234	Text		urn:UCHILE:LEM:Inv:Crus:Boeck	HumanObservation	urn:UCHILE:LEM:Inv:Crus:Boeck_234				Menu-Marque, S., Morrone, J.J. & Locascio, C. (2000) Distributional pattern of the South American species of Boeckella (Copepoda: Centropagidae): A track analysis. Journal of Crustacean Biology, 20, 262-272.					Grassland		Argentina	AR	pool beside Route 40,34 km S of Tecka	43°44'S, 70°51'W	-43.733333	-70.85			0.01667		urn:lsid:marinespecies.org:taxname:349230	Boeckella gracilis	Animalia	Arthropoda	Hexanauplia	Calanoida	Centropagidae	Boeckella	species	(Daday, 1902)
urn:UCHILE:LEM:Inv:Crus:Boeck_235	Text		urn:UCHILE:LEM:Inv:Crus:Boeck	HumanObservation	urn:UCHILE:LEM:Inv:Crus:Boeck_235				Menu-Marque, S., Morrone, J.J. & Locascio, C. (2000) Distributional pattern of the South American species of Boeckella (Copepoda: Centropagidae): A track analysis. Journal of Crustacean Biology, 20, 262-272.					Grassland		Argentina	AR	Tecka	43°29'S, 70°45'W	-43.483333	-70.75			0.01667		urn:lsid:marinespecies.org:taxname:349230	Boeckella gracilis	Animalia	Arthropoda	Hexanauplia	Calanoida	Centropagidae	Boeckella	species	(Daday, 1902)
urn:UCHILE:LEM:Inv:Crus:Boeck_236	Text		urn:UCHILE:LEM:Inv:Crus:Boeck	HumanObservation	urn:UCHILE:LEM:Inv:Crus:Boeck_236				Menu-Marque, S., Morrone, J.J. & Locascio, C. (2000) Distributional pattern of the South American species of Boeckella (Copepoda: Centropagidae): A track analysis. Journal of Crustacean Biology, 20, 262-272.					sub-polar forest		Argentina	AR	ditch beside road NE of Trevelin	43°04'S, 71°28'W	-43.066667	-71.466667			0.01667		urn:lsid:marinespecies.org:taxname:349230	Boeckella gracilis	Animalia	Arthropoda	Hexanauplia	Calanoida	Centropagidae	Boeckella	species	(Daday, 1902)
urn:UCHILE:LEM:Inv:Crus:Boeck_237	Text		urn:UCHILE:LEM:Inv:Crus:Boeck	HumanObservation	urn:UCHILE:LEM:Inv:Crus:Boeck_237				Menu-Marque, S., Morrone, J.J. & Locascio, C. (2000) Distributional pattern of the South American species of Boeckella (Copepoda: Centropagidae): A track analysis. Journal of Crustacean Biology, 20, 262-272.					sub-polar forest		Argentina	AR	vegetated pool beside Route 40 close to R. Percey	42°59'30"S, 71°29'W	-42.991667	-71.483333			0.01667		urn:lsid:marinespecies.org:taxname:349230	Boeckella gracilis	Animalia	Arthropoda	Hexanauplia	Calanoida	Centropagidae	Boeckella	species	(Daday, 1902)
urn:UCHILE:LEM:Inv:Crus:Boeck_239	Text		urn:UCHILE:LEM:Inv:Crus:Boeck	HumanObservation	urn:UCHILE:LEM:Inv:Crus:Boeck_239				Menu-Marque, S., Morrone, J.J. & Locascio, C. (2000) Distributional pattern of the South American species of Boeckella (Copepoda: Centropagidae): A track analysis. Journal of Crustacean Biology, 20, 262-272.					sub-polar forest		Argentina	AR	pool near Lake Terraplén	42°59'S, 71°30'W	-42.983333	-71.5			0.01667		urn:lsid:marinespecies.org:taxname:349230	Boeckella gracilis	Animalia	Arthropoda	Hexanauplia	Calanoida	Centropagidae	Boeckella	species	(Daday, 1902)
urn:UCHILE:LEM:Inv:Crus:Boeck_240	Text		urn:UCHILE:LEM:Inv:Crus:Boeck	HumanObservation	urn:UCHILE:LEM:Inv:Crus:Boeck_240				Menu-Marque, S., Morrone, J.J. & Locascio, C. (2000) Distributional pattern of the South American species of Boeckella (Copepoda: Centropagidae): A track analysis. Journal of Crustacean Biology, 20, 262-272.					Grassland		Argentina	AR	Esquel	42°55'S, 71°20'W	-42.916667	-71.333333			0.01667		urn:lsid:marinespecies.org:taxname:349230	Boeckella gracilis	Animalia	Arthropoda	Hexanauplia	Calanoida	Centropagidae	Boeckella	species	(Daday, 1902)
urn:UCHILE:LEM:Inv:Crus:Boeck_241	Text		urn:UCHILE:LEM:Inv:Crus:Boeck	HumanObservation	urn:UCHILE:LEM:Inv:Crus:Boeck_241				Menu-Marque, S., Morrone, J.J. & Locascio, C. (2000) Distributional pattern of the South American species of Boeckella (Copepoda: Centropagidae): A track analysis. Journal of Crustacean Biology, 20, 262-272.					Grassland		Argentina	AR	Puerto Madryn	42°45'S, 65°02'W	-42.75	-65.033333			0.01667		urn:lsid:marinespecies.org:taxname:349230	Boeckella gracilis	Animalia	Arthropoda	Hexanauplia	Calanoida	Centropagidae	Boeckella	species	(Daday, 1902)
urn:UCHILE:LEM:Inv:Crus:Boeck_242	Text		urn:UCHILE:LEM:Inv:Crus:Boeck	HumanObservation	urn:UCHILE:LEM:Inv:Crus:Boeck_242				Menu-Marque, S., Morrone, J.J. & Locascio, C. (2000) Distributional pattern of the South American species of Boeckella (Copepoda: Centropagidae): A track analysis. Journal of Crustacean Biology, 20, 262-272.					sub-polar forest		Argentina	AR	Lake Guillelmo	41°23'S, 71°29'W	-41.383333	-71.483333			0.01667		urn:lsid:marinespecies.org:taxname:349230	Boeckella gracilis	Animalia	Arthropoda	Hexanauplia	Calanoida	Centropagidae	Boeckella	species	(Daday, 1902)
urn:UCHILE:LEM:Inv:Crus:Boeck_243	Text		urn:UCHILE:LEM:Inv:Crus:Boeck	HumanObservation	urn:UCHILE:LEM:Inv:Crus:Boeck_243				Menu-Marque, S., Morrone, J.J. & Locascio, C. (2000) Distributional pattern of the South American species of Boeckella (Copepoda: Centropagidae): A track analysis. Journal of Crustacean Biology, 20, 262-272.					sub-polar forest		Argentina	AR	Lake Gutierrez	41°12'S, 71°27'W	-41.2	-71.45			0.01667		urn:lsid:marinespecies.org:taxname:349230	Boeckella gracilis	Animalia	Arthropoda	Hexanauplia	Calanoida	Centropagidae	Boeckella	species	(Daday, 1902)
urn:UCHILE:LEM:Inv:Crus:Boeck_244	Text		urn:UCHILE:LEM:Inv:Crus:Boeck	HumanObservation	urn:UCHILE:LEM:Inv:Crus:Boeck_244				Garcia, E. & Dieguez, M. (2014) Vulnerability of patagonian planktonic copepods to flunctuations in temperature and uv radiation. Crustaceana, 87(3), 291-304					sub-polar forest		Argentina	AR	Teleferico	41°07'S, 71°22'W	-41.116667	-71.366667			0.01667		urn:lsid:marinespecies.org:taxname:349230	Boeckella gracilis	Animalia	Arthropoda	Hexanauplia	Calanoida	Centropagidae	Boeckella	species	(Daday, 1902)
urn:UCHILE:LEM:Inv:Crus:Boeck_245	Text		urn:UCHILE:LEM:Inv:Crus:Boeck	HumanObservation	urn:UCHILE:LEM:Inv:Crus:Boeck_245				Balseiro, E., Modenutti, B. & Queimaliños, C. (2001) Feeding of Boeckella gracilipes (Copepoda, Calanoida) on ciliates and phytoflagellates in an ultraoligotrophic Andean Lake. Journal of Plankton Research, 23(8), 849-857.					sub-polar forest		Argentina	AR	Lago Moreno	41°05'S, 71°33'W	-41.083333	-71.55			0.01667		urn:lsid:marinespecies.org:taxname:349230	Boeckella gracilis	Animalia	Arthropoda	Hexanauplia	Calanoida	Centropagidae	Boeckella	species	(Daday, 1902)
urn:UCHILE:LEM:Inv:Crus:Boeck_246	Text		urn:UCHILE:LEM:Inv:Crus:Boeck	HumanObservation	urn:UCHILE:LEM:Inv:Crus:Boeck_246				Trochine, C., Modenutti, B. & Balseiro, E. (2005) When prey mating increases predation risk: the relationship between the flatworm Mesostoma ehrenbergii and the copepod Boeckella gracilis. Archiv fur Hydrobiologie, 163(4), 555-569.					sub-polar forest		Argentina	AR	Laguna Ñirihuau	41°07'S, 71°27'W	-41.116667	-71.45			0.01667		urn:lsid:marinespecies.org:taxname:349230	Boeckella gracilis	Animalia	Arthropoda	Hexanauplia	Calanoida	Centropagidae	Boeckella	species	(Daday, 1902)
urn:UCHILE:LEM:Inv:Crus:Boeck_247	Text		urn:UCHILE:LEM:Inv:Crus:Boeck	HumanObservation	urn:UCHILE:LEM:Inv:Crus:Boeck_247				Menu-Marque, S., Morrone, J.J. & Locascio, C. (2000) Distributional pattern of the South American species of Boeckella (Copepoda: Centropagidae): A track analysis. Journal of Crustacean Biology, 20, 262-272.					Grassland		Argentina	AR	Conesa	40°05'S, 64°23'W	-40.083333	-64.383333			0.01667		urn:lsid:marinespecies.org:taxname:349230	Boeckella gracilis	Animalia	Arthropoda	Hexanauplia	Calanoida	Centropagidae	Boeckella	species	(Daday, 1902)
urn:UCHILE:LEM:Inv:Crus:Boeck_288	Text		urn:UCHILE:LEM:Inv:Crus:Boeck	HumanObservation	urn:UCHILE:LEM:Inv:Crus:Boeck_288				Menu-Marque, S., Morrone, J.J. & Locascio, C. (2000) Distributional pattern of the South American species of Boeckella (Copepoda: Centropagidae): A track analysis. Journal of Crustacean Biology, 20, 262-272.					sub-polar forest		Chile	CL	Lake Mausa (Puerto Montt)	41°27'S, 72°58'W	-41.45	-72.966667			0.01667		urn:lsid:marinespecies.org:taxname:349230	Boeckella gracilis	Animalia	Arthropoda	Hexanauplia	Calanoida	Centropagidae	Boeckella	species	(Daday, 1902)
urn:UCHILE:LEM:Inv:Crus:Boeck_289	Text		urn:UCHILE:LEM:Inv:Crus:Boeck	HumanObservation	urn:UCHILE:LEM:Inv:Crus:Boeck_289				Menu-Marque, S., Morrone, J.J. & Locascio, C. (2000) Distributional pattern of the South American species of Boeckella (Copepoda: Centropagidae): A track analysis. Journal of Crustacean Biology, 20, 262-272.					sub-polar forest		Chile	CL	Lake Calbuco	41°16'S, 72°32'W	-41.266667	-72.533333			0.01667		urn:lsid:marinespecies.org:taxname:349230	Boeckella gracilis	Animalia	Arthropoda	Hexanauplia	Calanoida	Centropagidae	Boeckella	species	(Daday, 1902)
urn:UCHILE:LEM:Inv:Crus:Boeck_318	Text		urn:UCHILE:LEM:Inv:Crus:Boeck	HumanObservation	urn:UCHILE:LEM:Inv:Crus:Boeck_318				Menu-Marque, S., Morrone, J.J. & Locascio, C. (2000) Distributional pattern of the South American species of Boeckella (Copepoda: Centropagidae): A track analysis. Journal of Crustacean Biology, 20, 262-272.					Grassland		Argentina	AR	Marsh at Amenkelt	50°03'S, 69°01'W	-50.05	-69.016667			0.01667		urn:lsid:marinespecies.org:taxname:349235	Boeckella longicauda	Animalia	Arthropoda	Hexanauplia	Calanoida	Centropagidae	Boeckella	species	Daday, 1901
urn:UCHILE:LEM:Inv:Crus:Boeck_319	Text		urn:UCHILE:LEM:Inv:Crus:Boeck	HumanObservation	urn:UCHILE:LEM:Inv:Crus:Boeck_319				Menu-Marque, S., Morrone, J.J. & Locascio, C. (2000) Distributional pattern of the South American species of Boeckella (Copepoda: Centropagidae): A track analysis. Journal of Crustacean Biology, 20, 262-272.					Grassland		Argentina	AR	Lake Ghio	47°19'S, 71°33'W	-47.316667	-71.55			0.01667		urn:lsid:marinespecies.org:taxname:349235	Boeckella longicauda	Animalia	Arthropoda	Hexanauplia	Calanoida	Centropagidae	Boeckella	species	Daday, 1901
urn:UCHILE:LEM:Inv:Crus:Boeck_321	Text		urn:UCHILE:LEM:Inv:Crus:Boeck	HumanObservation	urn:UCHILE:LEM:Inv:Crus:Boeck_321				Menu-Marque, S., Morrone, J.J. & Locascio, C. (2000) Distributional pattern of the South American species of Boeckella (Copepoda: Centropagidae): A track analysis. Journal of Crustacean Biology, 20, 262-272.					Grassland		Argentina	AR	Lake Cardiel	48°57'S, 71°14'W	-48.95	-71.233333			0.01667		urn:lsid:marinespecies.org:taxname:349238	Boeckella meteoris	Animalia	Arthropoda	Hexanauplia	Calanoida	Centropagidae	Boeckella	species	Kiefer, 1928
urn:UCHILE:LEM:Inv:Crus:Boeck_322	Text		urn:UCHILE:LEM:Inv:Crus:Boeck	HumanObservation	urn:UCHILE:LEM:Inv:Crus:Boeck_322				Menu-Marque, S., Morrone, J.J. & Locascio, C. (2000) Distributional pattern of the South American species of Boeckella (Copepoda: Centropagidae): A track analysis. Journal of Crustacean Biology, 20, 262-272.					Grassland		Argentina	AR	Lake Ghio	47°19'S, 71°33'W	-47.316667	-71.55			0.01667		urn:lsid:marinespecies.org:taxname:349238	Boeckella meteoris	Animalia	Arthropoda	Hexanauplia	Calanoida	Centropagidae	Boeckella	species	Kiefer, 1928
urn:UCHILE:LEM:Inv:Crus:Boeck_323	Text		urn:UCHILE:LEM:Inv:Crus:Boeck	HumanObservation	urn:UCHILE:LEM:Inv:Crus:Boeck_323				Menu-Marque, S., Morrone, J.J. & Locascio, C. (2000) Distributional pattern of the South American species of Boeckella (Copepoda: Centropagidae): A track analysis. Journal of Crustacean Biology, 20, 262-272.					Grassland		Argentina	AR	Lake Blanco	45°54'S, 71°13'W	-45.9	-71.216667			0.01667		urn:lsid:marinespecies.org:taxname:349238	Boeckella meteoris	Animalia	Arthropoda	Hexanauplia	Calanoida	Centropagidae	Boeckella	species	Kiefer, 1928
urn:UCHILE:LEM:Inv:Crus:Boeck_324	Text		urn:UCHILE:LEM:Inv:Crus:Boeck	HumanObservation	urn:UCHILE:LEM:Inv:Crus:Boeck_324				Menu-Marque, S., Morrone, J.J. & Locascio, C. (2000) Distributional pattern of the South American species of Boeckella (Copepoda: Centropagidae): A track analysis. Journal of Crustacean Biology, 20, 262-272.					Grassland		Argentina	AR	Lake Colhue Huapi	45°30'S, 68°46'W	-45.5	-68.766667			0.01667		urn:lsid:marinespecies.org:taxname:349238	Boeckella meteoris	Animalia	Arthropoda	Hexanauplia	Calanoida	Centropagidae	Boeckella	species	Kiefer, 1928
urn:UCHILE:LEM:Inv:Crus:Boeck_325	Text		urn:UCHILE:LEM:Inv:Crus:Boeck	HumanObservation	urn:UCHILE:LEM:Inv:Crus:Boeck_325				Menu-Marque, S., Morrone, J.J. & Locascio, C. (2000) Distributional pattern of the South American species of Boeckella (Copepoda: Centropagidae): A track analysis. Journal of Crustacean Biology, 20, 262-272.					Grassland		Argentina	AR	Lake Musters	45°24'S, 69°12'W	-45.4	-69.2			0.01667		urn:lsid:marinespecies.org:taxname:349238	Boeckella meteoris	Animalia	Arthropoda	Hexanauplia	Calanoida	Centropagidae	Boeckella	species	Kiefer, 1928
urn:UCHILE:LEM:Inv:Crus:Boeck_326	Text		urn:UCHILE:LEM:Inv:Crus:Boeck	HumanObservation	urn:UCHILE:LEM:Inv:Crus:Boeck_326				Menu-Marque, S., Morrone, J.J. & Locascio, C. (2000) Distributional pattern of the South American species of Boeckella (Copepoda: Centropagidae): A track analysis. Journal of Crustacean Biology, 20, 262-272.					Grassland		Argentina	AR	Lake Quichaura	43°33'S, 70°38'W	-43.55	-70.633333			0.01667		urn:lsid:marinespecies.org:taxname:349238	Boeckella meteoris	Animalia	Arthropoda	Hexanauplia	Calanoida	Centropagidae	Boeckella	species	Kiefer, 1928
urn:UCHILE:LEM:Inv:Crus:Boeck_327	Text		urn:UCHILE:LEM:Inv:Crus:Boeck	HumanObservation	urn:UCHILE:LEM:Inv:Crus:Boeck_327				Menu-Marque, S., Morrone, J.J. & Locascio, C. (2000) Distributional pattern of the South American species of Boeckella (Copepoda: Centropagidae): A track analysis. Journal of Crustacean Biology, 20, 262-272.					Grassland		Argentina	AR	Lake Ñe-Luan	41°29'S, 68°46'W	-41.483333	-68.766667			0.01667		urn:lsid:marinespecies.org:taxname:349238	Boeckella meteoris	Animalia	Arthropoda	Hexanauplia	Calanoida	Centropagidae	Boeckella	species	Kiefer, 1928
urn:UCHILE:LEM:Inv:Crus:Boeck_335	Text		urn:UCHILE:LEM:Inv:Crus:Boeck	HumanObservation	urn:UCHILE:LEM:Inv:Crus:Boeck_335				Menu-Marque, S., Morrone, J.J. & Locascio, C. (2000) Distributional pattern of the South American species of Boeckella (Copepoda: Centropagidae): A track analysis. Journal of Crustacean Biology, 20, 262-272.					sub-polar forest		Chile	CL	Lake Cisnes and pond at Torres del Paine National Park	51°03'S, 72°53'W	-51.05	-72.883333			0.01667		urn:lsid:marinespecies.org:taxname:349238	Boeckella meteoris	Animalia	Arthropoda	Hexanauplia	Calanoida	Centropagidae	Boeckella	species	Kiefer, 1928
urn:UCHILE:LEM:Inv:Crus:Boeck_336	Text		urn:UCHILE:LEM:Inv:Crus:Boeck	HumanObservation	urn:UCHILE:LEM:Inv:Crus:Boeck_336				De los Rios, P. (2008) A null model for explain crustacean zooplankton species associations in central and southern Patagonian inland waters. Anales Instituto Patagonia (Chile), 36, 25-34					sub-polar forest		Chile	CL	Cisnes	51°01'S, 72°52'W	-51.016667	-72.866667			0.01667		urn:lsid:marinespecies.org:taxname:349238	Boeckella meteoris	Animalia	Arthropoda	Hexanauplia	Calanoida	Centropagidae	Boeckella	species	Kiefer, 1928
urn:UCHILE:LEM:Inv:Crus:Boeck_338	PhysicalObject	Molecular Ecology Lab | Universidad de Chile	urn:UCHILE:LEM:Inv:Crus:Boeck	PreservedSpecimen	urn:UCHILE:LEM:Inv:Crus:Boeck_338	Javier Naretto | Claudio Gonzalez	whole animal (ETOH) | DNA extract		Present study		May-16	2016	May	sub-polar forest		Chile	CL	Porvenir, Tierra del Fuego	53°23.258'S, 70°20.130'W	-53.387633	-70.3355	WGS84	8	0.00001	Claudia Maturana	urn:lsid:marinespecies.org:taxname:349238	Boeckella meteoris	Animalia	Arthropoda	Hexanauplia	Calanoida	Centropagidae	Boeckella	species	Kiefer, 1928
urn:UCHILE:LEM:Inv:Crus:Boeck_339	PhysicalObject	Molecular Ecology Lab | Universidad de Chile	urn:UCHILE:LEM:Inv:Crus:Boeck	PreservedSpecimen	urn:UCHILE:LEM:Inv:Crus:Boeck_339	Claudia Maturana	whole animal (ETOH) | DNA extract		Present study		Jan-16	2016	January	sub-polar forest		Chile	CL	Torres del Paine National Park	51°1.893'S, 72°50.884'W	-51.03155	-72.848067	WGS84	8	0.00001	Claudia Maturana	urn:lsid:marinespecies.org:taxname:349238	Boeckella meteoris	Animalia	Arthropoda	Hexanauplia	Calanoida	Centropagidae	Boeckella	species	Kiefer, 1928
urn:UCHILE:LEM:Inv:Crus:Boeck_340	PhysicalObject	Molecular Ecology Lab | Universidad de Chile	urn:UCHILE:LEM:Inv:Crus:Boeck	PreservedSpecimen	urn:UCHILE:LEM:Inv:Crus:Boeck_340	Claudia Maturana	whole animal (ETOH) | DNA extract		Present study		Jan-16	2016	January	sub-polar forest		Chile	CL	Laguna Seca, Punta Arenas	52°49.187'S, 70°59.616'W	-52.819783	-70.9936	WGS84	8	0.00001	Claudia Maturana	urn:lsid:marinespecies.org:taxname:349238	Boeckella meteoris	Animalia	Arthropoda	Hexanauplia	Calanoida	Centropagidae	Boeckella	species	Kiefer, 1928
urn:UCHILE:LEM:Inv:Crus:Boeck_519	PhysicalObject	Molecular Ecology Lab | Universidad de Chile	urn:UCHILE:LEM:Inv:Crus:Boeck	PreservedSpecimen	urn:UCHILE:LEM:Inv:Crus:Boeck_519	Peter Convey	whole animal (ETOH) | DNA extract		Present study		Feb-17	2017	February	Grassland	Falkland Islands	United Kingdom	UK	Darwin Road Pond	51°46.800'S, 58°55.020'W	-51.78	-58.917	WGS84	8	0.00001	Claudia Maturana | Sebastian Rosenfeld	urn:lsid:marinespecies.org:taxname:349251	Boeckella poppei	Animalia	Arthropoda	Hexanauplia	Calanoida	Centropagidae	Boeckella	species	(Mrázek, 1901)
urn:UCHILE:LEM:Inv:Crus:Boeck_590	Text		urn:UCHILE:LEM:Inv:Crus:Boeck	HumanObservation	urn:UCHILE:LEM:Inv:Crus:Boeck_590				Menu-Marque, S., Morrone, J.J. & Locascio, C. (2000) Distributional pattern of the South American species of Boeckella (Copepoda: Centropagidae): A track analysis. Journal of Crustacean Biology, 20, 262-272.					Grassland	Falkland Islands	United Kingdom	UK	Falkland Is.	51°38'S, 57°52'W	-51.633333	-57.866667			0.01667		urn:lsid:marinespecies.org:taxname:349269	Boeckella vallentini	Animalia	Arthropoda	Hexanauplia	Calanoida	Centropagidae	Boeckella	species	(Scott T., 1914)
urn:UCHILE:LEM:Inv:Crus:Boeck_598	PhysicalObject	Molecular Ecology Lab | Universidad de Chile	urn:UCHILE:LEM:Inv:Crus:Boeck	PreservedSpecimen	urn:UCHILE:LEM:Inv:Crus:Boeck_598	Claudia Maturana	whole animal (ETOH) | DNA extract		Present study		Oct-17	2017	October	Grassland	Falkland Islands	United Kingdom	UK	Falkland Is.	51° 27.690'S, 58° 46.763'W	-51.4615	-58.779383	WGS84	8	0.00001	Claudia Maturana | Sebastian Rosenfeld	urn:lsid:marinespecies.org:taxname:349239	Boeckella michaelseni	Animalia	Arthropoda	Hexanauplia	Calanoida	Centropagidae	Boeckella	species	(Mrázek, 1901)
urn:UCHILE:LEM:Inv:Crus:Boeck_348	Text		urn:UCHILE:LEM:Inv:Crus:Boeck	HumanObservation	urn:UCHILE:LEM:Inv:Crus:Boeck_348				Menu-Marque, S., Morrone, J.J. & Locascio, C. (2000) Distributional pattern of the South American species of Boeckella (Copepoda: Centropagidae): A track analysis. Journal of Crustacean Biology, 20, 262-272.					sub-polar forest		Argentina	AR	Ponds at Ushuaia Peninsula	54°50'S, 68°19'W	-54.833333	-68.316667			0.01667		urn:lsid:marinespecies.org:taxname:349239	Boeckella michaelseni	Animalia	Arthropoda	Hexanauplia	Calanoida	Centropagidae	Boeckella	species	(Mrázek, 1901)
urn:UCHILE:LEM:Inv:Crus:Boeck_349	Text		urn:UCHILE:LEM:Inv:Crus:Boeck	HumanObservation	urn:UCHILE:LEM:Inv:Crus:Boeck_349				Menu-Marque, S., Morrone, J.J. & Locascio, C. (2000) Distributional pattern of the South American species of Boeckella (Copepoda: Centropagidae): A track analysis. Journal of Crustacean Biology, 20, 262-272.					sub-polar forest		Argentina	AR	Lake Roca	54°48'S, 68°36'W	-54.8	-68.6			0.01667		urn:lsid:marinespecies.org:taxname:349239	Boeckella michaelseni	Animalia	Arthropoda	Hexanauplia	Calanoida	Centropagidae	Boeckella	species	(Mrázek, 1901)
urn:UCHILE:LEM:Inv:Crus:Boeck_350	Text		urn:UCHILE:LEM:Inv:Crus:Boeck	HumanObservation	urn:UCHILE:LEM:Inv:Crus:Boeck_350				Menu-Marque, S., Morrone, J.J. & Locascio, C. (2000) Distributional pattern of the South American species of Boeckella (Copepoda: Centropagidae): A track analysis. Journal of Crustacean Biology, 20, 262-272.					Grassland		Argentina	AR	LakeAsher	53°47'S, 68°30'W	-53.783333	-68.5			0.01667		urn:lsid:marinespecies.org:taxname:349239	Boeckella michaelseni	Animalia	Arthropoda	Hexanauplia	Calanoida	Centropagidae	Boeckella	species	(Mrázek, 1901)
urn:UCHILE:LEM:Inv:Crus:Boeck_351	Text		urn:UCHILE:LEM:Inv:Crus:Boeck	HumanObservation	urn:UCHILE:LEM:Inv:Crus:Boeck_351				Menu-Marque, S., Morrone, J.J. & Locascio, C. (2000) Distributional pattern of the South American species of Boeckella (Copepoda: Centropagidae): A track analysis. Journal of Crustacean Biology, 20, 262-272.					sub-polar forest		Argentina	AR	Lake Luz	54°42'S, 65°40'W	-54.7	-65.666667			0.01667		urn:lsid:marinespecies.org:taxname:349239	Boeckella michaelseni	Animalia	Arthropoda	Hexanauplia	Calanoida	Centropagidae	Boeckella	species	(Mrázek, 1901)
urn:UCHILE:LEM:Inv:Crus:Boeck_352	Text		urn:UCHILE:LEM:Inv:Crus:Boeck	HumanObservation	urn:UCHILE:LEM:Inv:Crus:Boeck_352				Menu-Marque, S., Morrone, J.J. & Locascio, C. (2000) Distributional pattern of the South American species of Boeckella (Copepoda: Centropagidae): A track analysis. Journal of Crustacean Biology, 20, 262-272.					sub-polar forest		Argentina	AR	Lake San Ricardo	54°40'S, 67°43'W	-54.666667	-67.716667			0.01667		urn:lsid:marinespecies.org:taxname:349239	Boeckella michaelseni	Animalia	Arthropoda	Hexanauplia	Calanoida	Centropagidae	Boeckella	species	(Mrázek, 1901)
urn:UCHILE:LEM:Inv:Crus:Boeck_353	Text		urn:UCHILE:LEM:Inv:Crus:Boeck	HumanObservation	urn:UCHILE:LEM:Inv:Crus:Boeck_353				Menu-Marque, S., Morrone, J.J. & Locascio, C. (2000) Distributional pattern of the South American species of Boeckella (Copepoda: Centropagidae): A track analysis. Journal of Crustacean Biology, 20, 262-272.					sub-polar forest		Argentina	AR	Lake Escondido	54°39'S, 67°49'W	-54.65	-67.816667			0.01667		urn:lsid:marinespecies.org:taxname:349239	Boeckella michaelseni	Animalia	Arthropoda	Hexanauplia	Calanoida	Centropagidae	Boeckella	species	(Mrázek, 1901)
urn:UCHILE:LEM:Inv:Crus:Boeck_354	Text		urn:UCHILE:LEM:Inv:Crus:Boeck	HumanObservation	urn:UCHILE:LEM:Inv:Crus:Boeck_354				Menu-Marque, S., Morrone, J.J. & Locascio, C. (2000) Distributional pattern of the South American species of Boeckella (Copepoda: Centropagidae): A track analysis. Journal of Crustacean Biology, 20, 262-272.					sub-polar forest		Argentina	AR	Lake Santa Laura	54°38'S, 67°40'W	-54.633333	-67.666667			0.01667		urn:lsid:marinespecies.org:taxname:349239	Boeckella michaelseni	Animalia	Arthropoda	Hexanauplia	Calanoida	Centropagidae	Boeckella	species	(Mrázek, 1901)
urn:UCHILE:LEM:Inv:Crus:Boeck_355	Text		urn:UCHILE:LEM:Inv:Crus:Boeck	HumanObservation	urn:UCHILE:LEM:Inv:Crus:Boeck_355				Menu-Marque, S., Morrone, J.J. & Locascio, C. (2000) Distributional pattern of the South American species of Boeckella (Copepoda: Centropagidae): A track analysis. Journal of Crustacean Biology, 20, 262-272.					sub-polar forest		Argentina	AR	Lake Verde	54°36'S, 67°35'W	-54.6	-67.583333			0.01667		urn:lsid:marinespecies.org:taxname:349239	Boeckella michaelseni	Animalia	Arthropoda	Hexanauplia	Calanoida	Centropagidae	Boeckella	species	(Mrázek, 1901)
urn:UCHILE:LEM:Inv:Crus:Boeck_356	Text		urn:UCHILE:LEM:Inv:Crus:Boeck	HumanObservation	urn:UCHILE:LEM:Inv:Crus:Boeck_356				Menu-Marque, S., Morrone, J.J. & Locascio, C. (2000) Distributional pattern of the South American species of Boeckella (Copepoda: Centropagidae): A track analysis. Journal of Crustacean Biology, 20, 262-272.					sub-polar forest		Argentina	AR	Lake Los Renos; Lake Fagnano	54°34'S, 68°00'W	-54.566667	-68			0.01667		urn:lsid:marinespecies.org:taxname:349239	Boeckella michaelseni	Animalia	Arthropoda	Hexanauplia	Calanoida	Centropagidae	Boeckella	species	(Mrázek, 1901)
urn:UCHILE:LEM:Inv:Crus:Boeck_357	Text		urn:UCHILE:LEM:Inv:Crus:Boeck	HumanObservation	urn:UCHILE:LEM:Inv:Crus:Boeck_357				Menu-Marque, S., Morrone, J.J. & Locascio, C. (2000) Distributional pattern of the South American species of Boeckella (Copepoda: Centropagidae): A track analysis. Journal of Crustacean Biology, 20, 262-272.					sub-polar forest		Argentina	AR	Lake Pescado	54°27'S, 67°02'W	-54.45	-67.033333			0.01667		urn:lsid:marinespecies.org:taxname:349239	Boeckella michaelseni	Animalia	Arthropoda	Hexanauplia	Calanoida	Centropagidae	Boeckella	species	(Mrázek, 1901)
urn:UCHILE:LEM:Inv:Crus:Boeck_358	Text		urn:UCHILE:LEM:Inv:Crus:Boeck	HumanObservation	urn:UCHILE:LEM:Inv:Crus:Boeck_358				Menu-Marque, S., Morrone, J.J. & Locascio, C. (2000) Distributional pattern of the South American species of Boeckella (Copepoda: Centropagidae): A track analysis. Journal of Crustacean Biology, 20, 262-272.					sub-polar forest		Argentina	AR	Lake Chepelmuth	54°24'S, 67°34'W	-54.4	-67.566667			0.01667		urn:lsid:marinespecies.org:taxname:349239	Boeckella michaelseni	Animalia	Arthropoda	Hexanauplia	Calanoida	Centropagidae	Boeckella	species	(Mrázek, 1901)
urn:UCHILE:LEM:Inv:Crus:Boeck_359	Text		urn:UCHILE:LEM:Inv:Crus:Boeck	HumanObservation	urn:UCHILE:LEM:Inv:Crus:Boeck_359				Menu-Marque, S., Morrone, J.J. & Locascio, C. (2000) Distributional pattern of the South American species of Boeckella (Copepoda: Centropagidae): A track analysis. Journal of Crustacean Biology, 20, 262-272.					sub-polar forest		Argentina	AR	Lake Antuk	54°24'S, 67°20'W	-54.4	-67.333333			0.01667		urn:lsid:marinespecies.org:taxname:349239	Boeckella michaelseni	Animalia	Arthropoda	Hexanauplia	Calanoida	Centropagidae	Boeckella	species	(Mrázek, 1901)
urn:UCHILE:LEM:Inv:Crus:Boeck_360	Text		urn:UCHILE:LEM:Inv:Crus:Boeck	HumanObservation	urn:UCHILE:LEM:Inv:Crus:Boeck_360				Menu-Marque, S., Morrone, J.J. & Locascio, C. (2000) Distributional pattern of the South American species of Boeckella (Copepoda: Centropagidae): A track analysis. Journal of Crustacean Biology, 20, 262-272.					sub-polar forest		Argentina	AR	Lake Yehuin	54°22'S, 67°44'W	-54.366667	-67.733333			0.01667		urn:lsid:marinespecies.org:taxname:349239	Boeckella michaelseni	Animalia	Arthropoda	Hexanauplia	Calanoida	Centropagidae	Boeckella	species	(Mrázek, 1901)
urn:UCHILE:LEM:Inv:Crus:Boeck_361	Text		urn:UCHILE:LEM:Inv:Crus:Boeck	HumanObservation	urn:UCHILE:LEM:Inv:Crus:Boeck_361				Menu-Marque, S., Morrone, J.J. & Locascio, C. (2000) Distributional pattern of the South American species of Boeckella (Copepoda: Centropagidae): A track analysis. Journal of Crustacean Biology, 20, 262-272.					sub-polar forest		Argentina	AR	Lake Esperanza	54°20'S, 67°43'W	-54.333333	-67.716667			0.01667		urn:lsid:marinespecies.org:taxname:349239	Boeckella michaelseni	Animalia	Arthropoda	Hexanauplia	Calanoida	Centropagidae	Boeckella	species	(Mrázek, 1901)
urn:UCHILE:LEM:Inv:Crus:Boeck_362	Text		urn:UCHILE:LEM:Inv:Crus:Boeck	HumanObservation	urn:UCHILE:LEM:Inv:Crus:Boeck_362				Menu-Marque, S., Morrone, J.J. & Locascio, C. (2000) Distributional pattern of the South American species of Boeckella (Copepoda: Centropagidae): A track analysis. Journal of Crustacean Biology, 20, 262-272.					sub-polar forest		Argentina	AR	Lake Roca	50°32'S, 72°50'W	-50.533333	-72.833333			0.01667		urn:lsid:marinespecies.org:taxname:349239	Boeckella michaelseni	Animalia	Arthropoda	Hexanauplia	Calanoida	Centropagidae	Boeckella	species	(Mrázek, 1901)
urn:UCHILE:LEM:Inv:Crus:Boeck_363	Text		urn:UCHILE:LEM:Inv:Crus:Boeck	HumanObservation	urn:UCHILE:LEM:Inv:Crus:Boeck_363				Menu-Marque, S., Morrone, J.J. & Locascio, C. (2000) Distributional pattern of the South American species of Boeckella (Copepoda: Centropagidae): A track analysis. Journal of Crustacean Biology, 20, 262-272.					Grassland		Argentina	AR	Lake Argentino	50°15'S, 72°33'W	-50.25	-72.55			0.01667		urn:lsid:marinespecies.org:taxname:349239	Boeckella michaelseni	Animalia	Arthropoda	Hexanauplia	Calanoida	Centropagidae	Boeckella	species	(Mrázek, 1901)
urn:UCHILE:LEM:Inv:Crus:Boeck_364	Text		urn:UCHILE:LEM:Inv:Crus:Boeck	HumanObservation	urn:UCHILE:LEM:Inv:Crus:Boeck_364				Menu-Marque, S., Morrone, J.J. & Locascio, C. (2000) Distributional pattern of the South American species of Boeckella (Copepoda: Centropagidae): A track analysis. Journal of Crustacean Biology, 20, 262-272.					sub-polar forest		Argentina	AR	Lake San Martín	49°00'S, 72°30'W	-49	-72.5			0.01667		urn:lsid:marinespecies.org:taxname:349239	Boeckella michaelseni	Animalia	Arthropoda	Hexanauplia	Calanoida	Centropagidae	Boeckella	species	(Mrázek, 1901)
urn:UCHILE:LEM:Inv:Crus:Boeck_365	Text		urn:UCHILE:LEM:Inv:Crus:Boeck	HumanObservation	urn:UCHILE:LEM:Inv:Crus:Boeck_365				Menu-Marque, S., Morrone, J.J. & Locascio, C. (2000) Distributional pattern of the South American species of Boeckella (Copepoda: Centropagidae): A track analysis. Journal of Crustacean Biology, 20, 262-272.					Grassland		Argentina	AR	Lake Cardiel	48°59'S, 71°30'W	-48.983333	-71.5			0.01667		urn:lsid:marinespecies.org:taxname:349239	Boeckella michaelseni	Animalia	Arthropoda	Hexanauplia	Calanoida	Centropagidae	Boeckella	species	(Mrázek, 1901)
urn:UCHILE:LEM:Inv:Crus:Boeck_366	Text		urn:UCHILE:LEM:Inv:Crus:Boeck	HumanObservation	urn:UCHILE:LEM:Inv:Crus:Boeck_366				Menu-Marque, S., Morrone, J.J. & Locascio, C. (2000) Distributional pattern of the South American species of Boeckella (Copepoda: Centropagidae): A track analysis. Journal of Crustacean Biology, 20, 262-272.					Grassland		Argentina	AR	Lake Posadas	47°30'S, 71°51'W	-47.5	-71.85			0.01667		urn:lsid:marinespecies.org:taxname:349239	Boeckella michaelseni	Animalia	Arthropoda	Hexanauplia	Calanoida	Centropagidae	Boeckella	species	(Mrázek, 1901)
urn:UCHILE:LEM:Inv:Crus:Boeck_367	Text		urn:UCHILE:LEM:Inv:Crus:Boeck	HumanObservation	urn:UCHILE:LEM:Inv:Crus:Boeck_367				Menu-Marque, S., Morrone, J.J. & Locascio, C. (2000) Distributional pattern of the South American species of Boeckella (Copepoda: Centropagidae): A track analysis. Journal of Crustacean Biology, 20, 262-272.					sub-polar forest		Argentina	AR	Lake Fontana	44°56'S, 71°29'W	-44.933333	-71.483333			0.01667		urn:lsid:marinespecies.org:taxname:349239	Boeckella michaelseni	Animalia	Arthropoda	Hexanauplia	Calanoida	Centropagidae	Boeckella	species	(Mrázek, 1901)
urn:UCHILE:LEM:Inv:Crus:Boeck_368	Text		urn:UCHILE:LEM:Inv:Crus:Boeck	HumanObservation	urn:UCHILE:LEM:Inv:Crus:Boeck_368				Menu-Marque, S., Morrone, J.J. & Locascio, C. (2000) Distributional pattern of the South American species of Boeckella (Copepoda: Centropagidae): A track analysis. Journal of Crustacean Biology, 20, 262-272.					sub-polar forest		Argentina	AR	Lake La Plata	44°52'S, 71°50'W	-44.866667	-71.833333			0.01667		urn:lsid:marinespecies.org:taxname:349239	Boeckella michaelseni	Animalia	Arthropoda	Hexanauplia	Calanoida	Centropagidae	Boeckella	species	(Mrázek, 1901)
urn:UCHILE:LEM:Inv:Crus:Boeck_369	Text		urn:UCHILE:LEM:Inv:Crus:Boeck	HumanObservation	urn:UCHILE:LEM:Inv:Crus:Boeck_369				Menu-Marque, S., Morrone, J.J. & Locascio, C. (2000) Distributional pattern of the South American species of Boeckella (Copepoda: Centropagidae): A track analysis. Journal of Crustacean Biology, 20, 262-272.					sub-polar forest		Argentina	AR	Lake Pico 1	44°15'S, 71°31'W	-44.25	-71.516667			0.01667		urn:lsid:marinespecies.org:taxname:349239	Boeckella michaelseni	Animalia	Arthropoda	Hexanauplia	Calanoida	Centropagidae	Boeckella	species	(Mrázek, 1901)
urn:UCHILE:LEM:Inv:Crus:Boeck_370	Text		urn:UCHILE:LEM:Inv:Crus:Boeck	HumanObservation	urn:UCHILE:LEM:Inv:Crus:Boeck_370				Menu-Marque, S., Morrone, J.J. & Locascio, C. (2000) Distributional pattern of the South American species of Boeckella (Copepoda: Centropagidae): A track analysis. Journal of Crustacean Biology, 20, 262-272.					sub-polar forest		Argentina	AR	Lake Pico 3	44°15'S, 71°36'W	-44.25	-71.6			0.01667		urn:lsid:marinespecies.org:taxname:349239	Boeckella michaelseni	Animalia	Arthropoda	Hexanauplia	Calanoida	Centropagidae	Boeckella	species	(Mrázek, 1901)
urn:UCHILE:LEM:Inv:Crus:Boeck_371	Text		urn:UCHILE:LEM:Inv:Crus:Boeck	HumanObservation	urn:UCHILE:LEM:Inv:Crus:Boeck_371				Menu-Marque, S., Morrone, J.J. & Locascio, C. (2000) Distributional pattern of the South American species of Boeckella (Copepoda: Centropagidae): A track analysis. Journal of Crustacean Biology, 20, 262-272.					sub-polar forest		Argentina	AR	Lake Pico 4	44°12'S, 71°37'W	-44.2	-71.616667			0.01667		urn:lsid:marinespecies.org:taxname:349239	Boeckella michaelseni	Animalia	Arthropoda	Hexanauplia	Calanoida	Centropagidae	Boeckella	species	(Mrázek, 1901)
urn:UCHILE:LEM:Inv:Crus:Boeck_372	Text		urn:UCHILE:LEM:Inv:Crus:Boeck	HumanObservation	urn:UCHILE:LEM:Inv:Crus:Boeck_372				Menu-Marque, S., Morrone, J.J. & Locascio, C. (2000) Distributional pattern of the South American species of Boeckella (Copepoda: Centropagidae): A track analysis. Journal of Crustacean Biology, 20, 262-272.					sub-polar forest		Argentina	AR	Lake Los Niños	44°01'S, 71°29'W	-44.016667	-71.483333			0.01667		urn:lsid:marinespecies.org:taxname:349239	Boeckella michaelseni	Animalia	Arthropoda	Hexanauplia	Calanoida	Centropagidae	Boeckella	species	(Mrázek, 1901)
urn:UCHILE:LEM:Inv:Crus:Boeck_373	Text		urn:UCHILE:LEM:Inv:Crus:Boeck	HumanObservation	urn:UCHILE:LEM:Inv:Crus:Boeck_373				Menu-Marque, S., Morrone, J.J. & Locascio, C. (2000) Distributional pattern of the South American species of Boeckella (Copepoda: Centropagidae): A track analysis. Journal of Crustacean Biology, 20, 262-272.					sub-polar forest		Argentina	AR	Lake Rosario	43°15'S, 71°22'W	-43.25	-71.366667			0.01667		urn:lsid:marinespecies.org:taxname:349239	Boeckella michaelseni	Animalia	Arthropoda	Hexanauplia	Calanoida	Centropagidae	Boeckella	species	(Mrázek, 1901)
urn:UCHILE:LEM:Inv:Crus:Boeck_374	Text		urn:UCHILE:LEM:Inv:Crus:Boeck	HumanObservation	urn:UCHILE:LEM:Inv:Crus:Boeck_374				Menu-Marque, S., Morrone, J.J. & Locascio, C. (2000) Distributional pattern of the South American species of Boeckella (Copepoda: Centropagidae): A track analysis. Journal of Crustacean Biology, 20, 262-272.					sub-polar forest		Argentina	AR	Lake Brecham	43°04'S, 71°29'W	-43.066667	-71.483333			0.01667		urn:lsid:marinespecies.org:taxname:349239	Boeckella michaelseni	Animalia	Arthropoda	Hexanauplia	Calanoida	Centropagidae	Boeckella	species	(Mrázek, 1901)
urn:UCHILE:LEM:Inv:Crus:Boeck_375	Text		urn:UCHILE:LEM:Inv:Crus:Boeck	HumanObservation	urn:UCHILE:LEM:Inv:Crus:Boeck_375				Menu-Marque, S., Morrone, J.J. & Locascio, C. (2000) Distributional pattern of the South American species of Boeckella (Copepoda: Centropagidae): A track analysis. Journal of Crustacean Biology, 20, 262-272.					sub-polar forest		Argentina	AR	E. Amutui Quimei	43°03'S, 71°45'W	-43.05	-71.75			0.01667		urn:lsid:marinespecies.org:taxname:349239	Boeckella michaelseni	Animalia	Arthropoda	Hexanauplia	Calanoida	Centropagidae	Boeckella	species	(Mrázek, 1901)
urn:UCHILE:LEM:Inv:Crus:Boeck_376	Text		urn:UCHILE:LEM:Inv:Crus:Boeck	HumanObservation	urn:UCHILE:LEM:Inv:Crus:Boeck_376				Menu-Marque, S., Morrone, J.J. & Locascio, C. (2000) Distributional pattern of the South American species of Boeckella (Copepoda: Centropagidae): A track analysis. Journal of Crustacean Biology, 20, 262-272.					sub-polar forest		Argentina	AR	Lake Terraplén	42°59'S, 71°31'W	-42.983333	-71.516667			0.01667		urn:lsid:marinespecies.org:taxname:349239	Boeckella michaelseni	Animalia	Arthropoda	Hexanauplia	Calanoida	Centropagidae	Boeckella	species	(Mrázek, 1901)
urn:UCHILE:LEM:Inv:Crus:Boeck_377	Text		urn:UCHILE:LEM:Inv:Crus:Boeck	HumanObservation	urn:UCHILE:LEM:Inv:Crus:Boeck_377				Menu-Marque, S., Morrone, J.J. & Locascio, C. (2000) Distributional pattern of the South American species of Boeckella (Copepoda: Centropagidae): A track analysis. Journal of Crustacean Biology, 20, 262-272.					sub-polar forest		Argentina	AR	Lake El Martillo	42°55'S, 71°32'W	-42.916667	-71.533333			0.01667		urn:lsid:marinespecies.org:taxname:349239	Boeckella michaelseni	Animalia	Arthropoda	Hexanauplia	Calanoida	Centropagidae	Boeckella	species	(Mrázek, 1901)
urn:UCHILE:LEM:Inv:Crus:Boeck_378	Text		urn:UCHILE:LEM:Inv:Crus:Boeck	HumanObservation	urn:UCHILE:LEM:Inv:Crus:Boeck_378				Menu-Marque, S., Morrone, J.J. & Locascio, C. (2000) Distributional pattern of the South American species of Boeckella (Copepoda: Centropagidae): A track analysis. Journal of Crustacean Biology, 20, 262-272.					sub-polar forest		Argentina	AR	Lake Largo	42°54'S, 71°33'W	-42.9	-71.55			0.01667		urn:lsid:marinespecies.org:taxname:349239	Boeckella michaelseni	Animalia	Arthropoda	Hexanauplia	Calanoida	Centropagidae	Boeckella	species	(Mrázek, 1901)
urn:UCHILE:LEM:Inv:Crus:Boeck_379	Text		urn:UCHILE:LEM:Inv:Crus:Boeck	HumanObservation	urn:UCHILE:LEM:Inv:Crus:Boeck_379				Menu-Marque, S., Morrone, J.J. & Locascio, C. (2000) Distributional pattern of the South American species of Boeckella (Copepoda: Centropagidae): A track analysis. Journal of Crustacean Biology, 20, 262-272.					sub-polar forest		Argentina	AR	Lake Willimanco	42°53'S, 71°16'W	-42.883333	-71.266667			0.01667		urn:lsid:marinespecies.org:taxname:349239	Boeckella michaelseni	Animalia	Arthropoda	Hexanauplia	Calanoida	Centropagidae	Boeckella	species	(Mrázek, 1901)
urn:UCHILE:LEM:Inv:Crus:Boeck_380	Text		urn:UCHILE:LEM:Inv:Crus:Boeck	HumanObservation	urn:UCHILE:LEM:Inv:Crus:Boeck_380				Menu-Marque, S., Morrone, J.J. & Locascio, C. (2000) Distributional pattern of the South American species of Boeckella (Copepoda: Centropagidae): A track analysis. Journal of Crustacean Biology, 20, 262-272.					sub-polar forest		Argentina	AR	Lake Krugger	42°53'S, 71°45'W	-42.883333	-71.75			0.01667		urn:lsid:marinespecies.org:taxname:349239	Boeckella michaelseni	Animalia	Arthropoda	Hexanauplia	Calanoida	Centropagidae	Boeckella	species	(Mrázek, 1901)
urn:UCHILE:LEM:Inv:Crus:Boeck_381	Text		urn:UCHILE:LEM:Inv:Crus:Boeck	HumanObservation	urn:UCHILE:LEM:Inv:Crus:Boeck_381				Menu-Marque, S., Morrone, J.J. & Locascio, C. (2000) Distributional pattern of the South American species of Boeckella (Copepoda: Centropagidae): A track analysis. Journal of Crustacean Biology, 20, 262-272.					sub-polar forest		Argentina	AR	Lake Futalaufquen	42°50'S, 71°41'W	-42.833333	-71.683333			0.01667		urn:lsid:marinespecies.org:taxname:349239	Boeckella michaelseni	Animalia	Arthropoda	Hexanauplia	Calanoida	Centropagidae	Boeckella	species	(Mrázek, 1901)
urn:UCHILE:LEM:Inv:Crus:Boeck_382	Text		urn:UCHILE:LEM:Inv:Crus:Boeck	HumanObservation	urn:UCHILE:LEM:Inv:Crus:Boeck_382				Menu-Marque, S., Morrone, J.J. & Locascio, C. (2000) Distributional pattern of the South American species of Boeckella (Copepoda: Centropagidae): A track analysis. Journal of Crustacean Biology, 20, 262-272.					sub-polar forest		Argentina	AR	Lake Verde	42°43'S, 71°44'W	-42.716667	-71.733333			0.01667		urn:lsid:marinespecies.org:taxname:349239	Boeckella michaelseni	Animalia	Arthropoda	Hexanauplia	Calanoida	Centropagidae	Boeckella	species	(Mrázek, 1901)
urn:UCHILE:LEM:Inv:Crus:Boeck_383	Text		urn:UCHILE:LEM:Inv:Crus:Boeck	HumanObservation	urn:UCHILE:LEM:Inv:Crus:Boeck_383				Menu-Marque, S., Morrone, J.J. & Locascio, C. (2000) Distributional pattern of the South American species of Boeckella (Copepoda: Centropagidae): A track analysis. Journal of Crustacean Biology, 20, 262-272.					sub-polar forest		Argentina	AR	LakeMenendez	42°43'S, 71°50'W	-42.716667	-71.833333			0.01667		urn:lsid:marinespecies.org:taxname:349239	Boeckella michaelseni	Animalia	Arthropoda	Hexanauplia	Calanoida	Centropagidae	Boeckella	species	(Mrázek, 1901)
urn:UCHILE:LEM:Inv:Crus:Boeck_384	Text		urn:UCHILE:LEM:Inv:Crus:Boeck	HumanObservation	urn:UCHILE:LEM:Inv:Crus:Boeck_384				Menu-Marque, S., Morrone, J.J. & Locascio, C. (2000) Distributional pattern of the South American species of Boeckella (Copepoda: Centropagidae): A track analysis. Journal of Crustacean Biology, 20, 262-272.					sub-polar forest		Argentina	AR	Lake Rivadavia	42°34'S, 71°40'W	-42.566667	-71.666667			0.01667		urn:lsid:marinespecies.org:taxname:349239	Boeckella michaelseni	Animalia	Arthropoda	Hexanauplia	Calanoida	Centropagidae	Boeckella	species	(Mrázek, 1901)
urn:UCHILE:LEM:Inv:Crus:Boeck_385	Text		urn:UCHILE:LEM:Inv:Crus:Boeck	HumanObservation	urn:UCHILE:LEM:Inv:Crus:Boeck_385				Menu-Marque, S., Morrone, J.J. & Locascio, C. (2000) Distributional pattern of the South American species of Boeckella (Copepoda: Centropagidae): A track analysis. Journal of Crustacean Biology, 20, 262-272.					sub-polar forest		Argentina	AR	Lake Cholila	42°28'S, 71°42'W	-42.466667	-71.7			0.01667		urn:lsid:marinespecies.org:taxname:349239	Boeckella michaelseni	Animalia	Arthropoda	Hexanauplia	Calanoida	Centropagidae	Boeckella	species	(Mrázek, 1901)
urn:UCHILE:LEM:Inv:Crus:Boeck_386	Text		urn:UCHILE:LEM:Inv:Crus:Boeck	HumanObservation	urn:UCHILE:LEM:Inv:Crus:Boeck_386				Menu-Marque, S., Morrone, J.J. & Locascio, C. (2000) Distributional pattern of the South American species of Boeckella (Copepoda: Centropagidae): A track analysis. Journal of Crustacean Biology, 20, 262-272.					sub-polar forest		Argentina	AR	Lake Lezama	42°27'S, 71°30'W	-42.45	-71.5			0.01667		urn:lsid:marinespecies.org:taxname:349239	Boeckella michaelseni	Animalia	Arthropoda	Hexanauplia	Calanoida	Centropagidae	Boeckella	species	(Mrázek, 1901)
urn:UCHILE:LEM:Inv:Crus:Boeck_387	Text		urn:UCHILE:LEM:Inv:Crus:Boeck	HumanObservation	urn:UCHILE:LEM:Inv:Crus:Boeck_387				Menu-Marque, S., Morrone, J.J. & Locascio, C. (2000) Distributional pattern of the South American species of Boeckella (Copepoda: Centropagidae): A track analysis. Journal of Crustacean Biology, 20, 262-272.					sub-polar forest		Argentina	AR	Lake Epuyen	42°10'S, 71°39'W	-42.166667	-71.65			0.01667		urn:lsid:marinespecies.org:taxname:349239	Boeckella michaelseni	Animalia	Arthropoda	Hexanauplia	Calanoida	Centropagidae	Boeckella	species	(Mrázek, 1901)
urn:UCHILE:LEM:Inv:Crus:Boeck_390	Text		urn:UCHILE:LEM:Inv:Crus:Boeck	HumanObservation	urn:UCHILE:LEM:Inv:Crus:Boeck_390				Menu-Marque, S., Morrone, J.J. & Locascio, C. (2000) Distributional pattern of the South American species of Boeckella (Copepoda: Centropagidae): A track analysis. Journal of Crustacean Biology, 20, 262-272.					sub-polar forest		Chile	CL	Lake Toro	51°12'S, 72°45'W	-51.2	-72.75			0.01667		urn:lsid:marinespecies.org:taxname:349239	Boeckella michaelseni	Animalia	Arthropoda	Hexanauplia	Calanoida	Centropagidae	Boeckella	species	(Mrázek, 1901)
urn:UCHILE:LEM:Inv:Crus:Boeck_391	Text		urn:UCHILE:LEM:Inv:Crus:Boeck	HumanObservation	urn:UCHILE:LEM:Inv:Crus:Boeck_391				Menu-Marque, S., Morrone, J.J. & Locascio, C. (2000) Distributional pattern of the South American species of Boeckella (Copepoda: Centropagidae): A track analysis. Journal of Crustacean Biology, 20, 262-272.					sub-polar forest		Chile	CL	Lake Pehoe	51°07'S, 73°04'W	-51.116667	-73.066667			0.01667		urn:lsid:marinespecies.org:taxname:349239	Boeckella michaelseni	Animalia	Arthropoda	Hexanauplia	Calanoida	Centropagidae	Boeckella	species	(Mrázek, 1901)
urn:UCHILE:LEM:Inv:Crus:Boeck_392	Text		urn:UCHILE:LEM:Inv:Crus:Boeck	HumanObservation	urn:UCHILE:LEM:Inv:Crus:Boeck_392				Menu-Marque, S., Morrone, J.J. & Locascio, C. (2000) Distributional pattern of the South American species of Boeckella (Copepoda: Centropagidae): A track analysis. Journal of Crustacean Biology, 20, 262-272.					sub-polar forest		Chile	CL	LakeNordenskjold	51°03'S, 72°58'W	-51.05	-72.966667			0.01667		urn:lsid:marinespecies.org:taxname:349239	Boeckella michaelseni	Animalia	Arthropoda	Hexanauplia	Calanoida	Centropagidae	Boeckella	species	(Mrázek, 1901)
urn:UCHILE:LEM:Inv:Crus:Boeck_393	Text		urn:UCHILE:LEM:Inv:Crus:Boeck	HumanObservation	urn:UCHILE:LEM:Inv:Crus:Boeck_393				Menu-Marque, S., Morrone, J.J. & Locascio, C. (2000) Distributional pattern of the South American species of Boeckella (Copepoda: Centropagidae): A track analysis. Journal of Crustacean Biology, 20, 262-272.					sub-polar forest		Chile	CL	Lake Jovito, Lake Redonda in Torres del Paine National	51°03'S, 72°53'W	-51.05	-72.883333			0.01667		urn:lsid:marinespecies.org:taxname:349239	Boeckella michaelseni	Animalia	Arthropoda	Hexanauplia	Calanoida	Centropagidae	Boeckella	species	(Mrázek, 1901)
urn:UCHILE:LEM:Inv:Crus:Boeck_394	Text		urn:UCHILE:LEM:Inv:Crus:Boeck	HumanObservation	urn:UCHILE:LEM:Inv:Crus:Boeck_394				De los Rios, P. (2008) A null model for explain crustacean zooplankton species associations in central and southern Patagonian inland waters. Anales Instituto Patagonia (Chile), 36, 25-34					sub-polar forest		Chile	CL	Melliza Este	51°03'S, 72°57'W	-51.05	-72.95			0.01667		urn:lsid:marinespecies.org:taxname:349239	Boeckella michaelseni	Animalia	Arthropoda	Hexanauplia	Calanoida	Centropagidae	Boeckella	species	(Mrázek, 1901)
urn:UCHILE:LEM:Inv:Crus:Boeck_395	Text		urn:UCHILE:LEM:Inv:Crus:Boeck	HumanObservation	urn:UCHILE:LEM:Inv:Crus:Boeck_395				De los Rios, P. (2008) A null model for explain crustacean zooplankton species associations in central and southern Patagonian inland waters. Anales Instituto Patagonia (Chile), 36, 25-34					sub-polar forest		Chile	CL	Melliza Oeste	51°03'S, 72°57'W	-51.05	-72.95			0.01667		urn:lsid:marinespecies.org:taxname:349239	Boeckella michaelseni	Animalia	Arthropoda	Hexanauplia	Calanoida	Centropagidae	Boeckella	species	(Mrázek, 1901)
urn:UCHILE:LEM:Inv:Crus:Boeck_396	Text		urn:UCHILE:LEM:Inv:Crus:Boeck	HumanObservation	urn:UCHILE:LEM:Inv:Crus:Boeck_396				De los Rios, P. (2008) A null model for explain crustacean zooplankton species associations in central and southern Patagonian inland waters. Anales Instituto Patagonia (Chile), 36, 25-34					sub-polar forest		Chile	CL	Sarmiento	51°03'S, 72°37'W	-51.05	-72.616667			0.01667		urn:lsid:marinespecies.org:taxname:349239	Boeckella michaelseni	Animalia	Arthropoda	Hexanauplia	Calanoida	Centropagidae	Boeckella	species	(Mrázek, 1901)
urn:UCHILE:LEM:Inv:Crus:Boeck_397	Text		urn:UCHILE:LEM:Inv:Crus:Boeck	HumanObservation	urn:UCHILE:LEM:Inv:Crus:Boeck_397				De los Rios, P. (2008) A null model for explain crustacean zooplankton species associations in central and southern Patagonian inland waters. Anales Instituto Patagonia (Chile), 36, 25-34					sub-polar forest		Chile	CL	Nordenskjold	51°07'S, 72°56'W	-51.116667	-72.933333			0.01667		urn:lsid:marinespecies.org:taxname:349239	Boeckella michaelseni	Animalia	Arthropoda	Hexanauplia	Calanoida	Centropagidae	Boeckella	species	(Mrázek, 1901)
urn:UCHILE:LEM:Inv:Crus:Boeck_398	Text		urn:UCHILE:LEM:Inv:Crus:Boeck	HumanObservation	urn:UCHILE:LEM:Inv:Crus:Boeck_398				Soto, D. & De los Ríos, P. (2006). Influence of trophic status and conductivity on zooplankton composition in lakes and ponds of Torres del Paine National Park (Chile). Biología, Bratislava, 61(5), 541546; De los Rios, P. (2008) A null model for explain crustacean zooplankton species associations in central and southern Patagonian inland waters. Anales Instituto Patagonia (Chile), 36, 25-34					sub-polar forest		Chile	CL	Pehoe	51°07'S, 72°56'W	-51.116667	-72.933333			0.01667		urn:lsid:marinespecies.org:taxname:349239	Boeckella michaelseni	Animalia	Arthropoda	Hexanauplia	Calanoida	Centropagidae	Boeckella	species	(Mrázek, 1901)
urn:UCHILE:LEM:Inv:Crus:Boeck_399	Text		urn:UCHILE:LEM:Inv:Crus:Boeck	HumanObservation	urn:UCHILE:LEM:Inv:Crus:Boeck_399				De los Rios, P. (2008) A null model for explain crustacean zooplankton species associations in central and southern Patagonian inland waters. Anales Instituto Patagonia (Chile), 36, 25-34					sub-polar forest		Chile	CL	Monserrat	51°07'S, 72°47'W	-51.116667	-72.783333			0.01667		urn:lsid:marinespecies.org:taxname:349239	Boeckella michaelseni	Animalia	Arthropoda	Hexanauplia	Calanoida	Centropagidae	Boeckella	species	(Mrázek, 1901)
urn:UCHILE:LEM:Inv:Crus:Boeck_400	Text		urn:UCHILE:LEM:Inv:Crus:Boeck	HumanObservation	urn:UCHILE:LEM:Inv:Crus:Boeck_400				De los Rios, P. (2008) A null model for explain crustacean zooplankton species associations in central and southern Patagonian inland waters. Anales Instituto Patagonia (Chile), 36, 25-34					sub-polar forest		Chile	CL	Vega del Toro	51°07'S, 72°40'W	-51.116667	-72.666667			0.01667		urn:lsid:marinespecies.org:taxname:349239	Boeckella michaelseni	Animalia	Arthropoda	Hexanauplia	Calanoida	Centropagidae	Boeckella	species	(Mrázek, 1901)
urn:UCHILE:LEM:Inv:Crus:Boeck_401	Text		urn:UCHILE:LEM:Inv:Crus:Boeck	HumanObservation	urn:UCHILE:LEM:Inv:Crus:Boeck_401				Soto, D. & De los Ríos, P. (2006). Influence of trophic status and conductivity on zooplankton composition in lakes and ponds of Torres del Paine National Park (Chile). Biología, Bratislava, 61(5), 541546; De los Rios, P. (2008) A null model for explain crustacean zooplankton species associations in central and southern Patagonian inland waters. Anales Instituto Patagonia (Chile), 36, 25-34					sub-polar forest		Chile	CL	Del Toro	51°12'S, 72°38'W	-51.2	-72.633333			0.01667		urn:lsid:marinespecies.org:taxname:349239	Boeckella michaelseni	Animalia	Arthropoda	Hexanauplia	Calanoida	Centropagidae	Boeckella	species	(Mrázek, 1901)
urn:UCHILE:LEM:Inv:Crus:Boeck_402	Text		urn:UCHILE:LEM:Inv:Crus:Boeck	HumanObservation	urn:UCHILE:LEM:Inv:Crus:Boeck_402				De los Rios, P. (2008) A null model for explain crustacean zooplankton species associations in central and southern Patagonian inland waters. Anales Instituto Patagonia (Chile), 36, 25-34					sub-polar forest		Chile	CL	Isidoro	50°57'S, 72°53'W	-50.95	-72.883333			0.01667		urn:lsid:marinespecies.org:taxname:349239	Boeckella michaelseni	Animalia	Arthropoda	Hexanauplia	Calanoida	Centropagidae	Boeckella	species	(Mrázek, 1901)
urn:UCHILE:LEM:Inv:Crus:Boeck_403	Text		urn:UCHILE:LEM:Inv:Crus:Boeck	HumanObservation	urn:UCHILE:LEM:Inv:Crus:Boeck_403				De los Rios, P. (2008) A null model for explain crustacean zooplankton species associations in central and southern Patagonian inland waters. Anales Instituto Patagonia (Chile), 36, 25-34					sub-polar forest		Chile	CL	Juncos	51°01'S, 72°52'W	-51.016667	-72.866667			0.01667		urn:lsid:marinespecies.org:taxname:349239	Boeckella michaelseni	Animalia	Arthropoda	Hexanauplia	Calanoida	Centropagidae	Boeckella	species	(Mrázek, 1901)
urn:UCHILE:LEM:Inv:Crus:Boeck_404	Text		urn:UCHILE:LEM:Inv:Crus:Boeck	HumanObservation	urn:UCHILE:LEM:Inv:Crus:Boeck_404				De los Rios, P. (2008) A null model for explain crustacean zooplankton species associations in central and southern Patagonian inland waters. Anales Instituto Patagonia (Chile), 36, 25-34					sub-polar forest		Chile	CL	Jovito	51°01'S, 72°54'W	-51.016667	-72.9			0.01667		urn:lsid:marinespecies.org:taxname:349239	Boeckella michaelseni	Animalia	Arthropoda	Hexanauplia	Calanoida	Centropagidae	Boeckella	species	(Mrázek, 1901)
urn:UCHILE:LEM:Inv:Crus:Boeck_406	Text		urn:UCHILE:LEM:Inv:Crus:Boeck	HumanObservation	urn:UCHILE:LEM:Inv:Crus:Boeck_406				Menu-Marque, S., Morrone, J.J. & Locascio, C. (2000) Distributional pattern of the South American species of Boeckella (Copepoda: Centropagidae): A track analysis. Journal of Crustacean Biology, 20, 262-272.					sub-polar forest		Chile	CL	Lake General Carrera	46°30'S, 72°00'W	-46.5	-72			0.01667		urn:lsid:marinespecies.org:taxname:349239	Boeckella michaelseni	Animalia	Arthropoda	Hexanauplia	Calanoida	Centropagidae	Boeckella	species	(Mrázek, 1901)
urn:UCHILE:LEM:Inv:Crus:Boeck_407	Text		urn:UCHILE:LEM:Inv:Crus:Boeck	HumanObservation	urn:UCHILE:LEM:Inv:Crus:Boeck_407				De los Ríos, P., Sobenes, C. & Parra, L. (2012) Uso de modelos nulos para comparar estructura zooplanctónica en tres lagos de la región de Aysén, chile. Anales Instituto Patagonia (Chile), 41(1), 71-75					Grassland		Chile	CL	Lago Jeinimeni	46°51'S, 72°01'W	-46.85	-72.016667			0.01667		urn:lsid:marinespecies.org:taxname:349239	Boeckella michaelseni	Animalia	Arthropoda	Hexanauplia	Calanoida	Centropagidae	Boeckella	species	(Mrázek, 1901)
urn:UCHILE:LEM:Inv:Crus:Boeck_408	Text		urn:UCHILE:LEM:Inv:Crus:Boeck	HumanObservation	urn:UCHILE:LEM:Inv:Crus:Boeck_408				De los Ríos, P., Sobenes, C. & Parra, L. (2012) Uso de modelos nulos para comparar estructura zooplanctónica en tres lagos de la región de Aysén, chile. Anales Instituto Patagonia (Chile), 41(1), 71-75					sub-polar forest		Chile	CL	Lago Esmeralda	47°19'S, 72°36'W	-47.316667	-72.6			0.01667		urn:lsid:marinespecies.org:taxname:349239	Boeckella michaelseni	Animalia	Arthropoda	Hexanauplia	Calanoida	Centropagidae	Boeckella	species	(Mrázek, 1901)
urn:UCHILE:LEM:Inv:Crus:Boeck_409	Text		urn:UCHILE:LEM:Inv:Crus:Boeck	HumanObservation	urn:UCHILE:LEM:Inv:Crus:Boeck_409				De los Ríos, P. & Sobenes, C. (2012) Sobreposición de tamaños corporales en comunidades de crustáceos zooplanctónicos lacustres de la Patagonia (47-53°s, Chile). Anales Instituto Patagonia (Chile), 40(1), 119-124					sub-polar forest		Chile	CL	Maldonado	47°15'S, 72°35'W	-47.25	-72.583333			0.01667		urn:lsid:marinespecies.org:taxname:349239	Boeckella michaelseni	Animalia	Arthropoda	Hexanauplia	Calanoida	Centropagidae	Boeckella	species	(Mrázek, 1901)
urn:UCHILE:LEM:Inv:Crus:Boeck_410	Text		urn:UCHILE:LEM:Inv:Crus:Boeck	HumanObservation	urn:UCHILE:LEM:Inv:Crus:Boeck_410				Menu-Marque, S., Morrone, J.J. & Locascio, C. (2000) Distributional pattern of the South American species of Boeckella (Copepoda: Centropagidae): A track analysis. Journal of Crustacean Biology, 20, 262-272.					sub-polar forest		Chile	CL	Lake Chiguay	45°56'S, 71°50'W	-45.933333	-71.833333			0.01667		urn:lsid:marinespecies.org:taxname:349239	Boeckella michaelseni	Animalia	Arthropoda	Hexanauplia	Calanoida	Centropagidae	Boeckella	species	(Mrázek, 1901)
urn:UCHILE:LEM:Inv:Crus:Boeck_411	Text		urn:UCHILE:LEM:Inv:Crus:Boeck	HumanObservation	urn:UCHILE:LEM:Inv:Crus:Boeck_411				Menu-Marque, S., Morrone, J.J. & Locascio, C. (2000) Distributional pattern of the South American species of Boeckella (Copepoda: Centropagidae): A track analysis. Journal of Crustacean Biology, 20, 262-272.					sub-polar forest		Chile	CL	Lake Pólux	45°43'S, 71°53'W	-45.716667	-71.883333			0.01667		urn:lsid:marinespecies.org:taxname:349239	Boeckella michaelseni	Animalia	Arthropoda	Hexanauplia	Calanoida	Centropagidae	Boeckella	species	(Mrázek, 1901)
urn:UCHILE:LEM:Inv:Crus:Boeck_412	Text		urn:UCHILE:LEM:Inv:Crus:Boeck	HumanObservation	urn:UCHILE:LEM:Inv:Crus:Boeck_412				De los Rios, P. (2008) A null model for explain crustacean zooplankton species associations in central and southern Patagonian inland waters. Anales Instituto Patagonia (Chile), 36, 25-34					Grassland		Chile	CL	General Carrera	46°18'S, 71°56'W	-46.3	-71.933333			0.01667		urn:lsid:marinespecies.org:taxname:349239	Boeckella michaelseni	Animalia	Arthropoda	Hexanauplia	Calanoida	Centropagidae	Boeckella	species	(Mrázek, 1901)
urn:UCHILE:LEM:Inv:Crus:Boeck_413	Text		urn:UCHILE:LEM:Inv:Crus:Boeck	HumanObservation	urn:UCHILE:LEM:Inv:Crus:Boeck_413				De los Rios, P. (2008) A null model for explain crustacean zooplankton species associations in central and southern Patagonian inland waters. Anales Instituto Patagonia (Chile), 36, 25-34					sub-polar forest		Chile	CL	Elizalde	45°47'S, 72°11'W	-45.783333	-72.183333			0.01667		urn:lsid:marinespecies.org:taxname:349239	Boeckella michaelseni	Animalia	Arthropoda	Hexanauplia	Calanoida	Centropagidae	Boeckella	species	(Mrázek, 1901)
urn:UCHILE:LEM:Inv:Crus:Boeck_414	Text		urn:UCHILE:LEM:Inv:Crus:Boeck	HumanObservation	urn:UCHILE:LEM:Inv:Crus:Boeck_414				De los Rios, P. (2008) A null model for explain crustacean zooplankton species associations in central and southern Patagonian inland waters. Anales Instituto Patagonia (Chile), 36, 25-34					sub-polar forest		Chile	CL	Foitzick	45°38'S, 72°05'W	-45.633333	-72.083333			0.01667		urn:lsid:marinespecies.org:taxname:349239	Boeckella michaelseni	Animalia	Arthropoda	Hexanauplia	Calanoida	Centropagidae	Boeckella	species	(Mrázek, 1901)
urn:UCHILE:LEM:Inv:Crus:Boeck_415	Text		urn:UCHILE:LEM:Inv:Crus:Boeck	HumanObservation	urn:UCHILE:LEM:Inv:Crus:Boeck_415				De los Rios, P. (2008) A null model for explain crustacean zooplankton species associations in central and southern Patagonian inland waters. Anales Instituto Patagonia (Chile), 36, 25-34					sub-polar forest		Chile	CL	Polux+	45°40'S, 72°52'W	-45.666667	-72.866667			0.01667		urn:lsid:marinespecies.org:taxname:349239	Boeckella michaelseni	Animalia	Arthropoda	Hexanauplia	Calanoida	Centropagidae	Boeckella	species	(Mrázek, 1901)
urn:UCHILE:LEM:Inv:Crus:Boeck_416	Text		urn:UCHILE:LEM:Inv:Crus:Boeck	HumanObservation	urn:UCHILE:LEM:Inv:Crus:Boeck_416				Menu-Marque, S., Morrone, J.J. & Locascio, C. (2000) Distributional pattern of the South American species of Boeckella (Copepoda: Centropagidae): A track analysis. Journal of Crustacean Biology, 20, 262-272.					Grassland		Argentina	AR	Trelew	43°17'S, 65°06'W	-43.283333	-65.1			0.01667		urn:lsid:marinespecies.org:taxname:349250	Boeckella poopoensis	Animalia	Arthropoda	Hexanauplia	Calanoida	Centropagidae	Boeckella	species	Marsh, 1906
urn:UCHILE:LEM:Inv:Crus:Boeck_417	Text		urn:UCHILE:LEM:Inv:Crus:Boeck	HumanObservation	urn:UCHILE:LEM:Inv:Crus:Boeck_417				Menu-Marque, S., Morrone, J.J. & Locascio, C. (2000) Distributional pattern of the South American species of Boeckella (Copepoda: Centropagidae): A track analysis. Journal of Crustacean Biology, 20, 262-272.					Grassland		Argentina	AR	Lake Carrilaufquen Grande	41°10'S, 69°29'W	-41.166667	-69.483333			0.01667		urn:lsid:marinespecies.org:taxname:349250	Boeckella poopoensis	Animalia	Arthropoda	Hexanauplia	Calanoida	Centropagidae	Boeckella	species	Marsh, 1906
urn:UCHILE:LEM:Inv:Crus:Boeck_462	Text		urn:UCHILE:LEM:Inv:Crus:Boeck	HumanObservation	urn:UCHILE:LEM:Inv:Crus:Boeck_462				De los Rios, P. (2008) A null model for explain crustacean zooplankton species associations in central and southern Patagonian inland waters. Anales Instituto Patagonia (Chile), 36, 25-34					sub-polar forest		Chile	CL	Cisnes	51°01'S, 72°52'W	-51.016667	-72.866667			0.01667		urn:lsid:marinespecies.org:taxname:349250	Boeckella poopoensis	Animalia	Arthropoda	Hexanauplia	Calanoida	Centropagidae	Boeckella	species	Marsh, 1906
urn:UCHILE:LEM:Inv:Crus:Boeck_463	Text		urn:UCHILE:LEM:Inv:Crus:Boeck	HumanObservation	urn:UCHILE:LEM:Inv:Crus:Boeck_463				De los Rios, P. (2008) A null model for explain crustacean zooplankton species associations in central and southern Patagonian inland waters. Anales Instituto Patagonia (Chile), 36, 25-34					sub-polar forest		Chile	CL	Guanaco	51°01'S, 72°50'W	-51.016667	-72.833333			0.01667		urn:lsid:marinespecies.org:taxname:349250	Boeckella poopoensis	Animalia	Arthropoda	Hexanauplia	Calanoida	Centropagidae	Boeckella	species	Marsh, 1906
urn:UCHILE:LEM:Inv:Crus:Boeck_474	Text		urn:UCHILE:LEM:Inv:Crus:Boeck	HumanObservation	urn:UCHILE:LEM:Inv:Crus:Boeck_474				Menu-Marque, S., Morrone, J.J. & Locascio, C. (2000) Distributional pattern of the South American species of Boeckella (Copepoda: Centropagidae): A track analysis. Journal of Crustacean Biology, 20, 262-272.					continental Antarctica		Antarctica	AQ	Beaver Lake	70°48'S, 68°15'E	-70.8	68.25			0.01667		urn:lsid:marinespecies.org:taxname:349251	Boeckella poppei	Animalia	Arthropoda	Hexanauplia	Calanoida	Centropagidae	Boeckella	species	(Mrázek, 1901)
urn:UCHILE:LEM:Inv:Crus:Boeck_600	PhysicalObject	Molecular Ecology Lab | Universidad de Chile	urn:UCHILE:LEM:Inv:Crus:Boeck	PreservedSpecimen	urn:UCHILE:LEM:Inv:Crus:Boeck_600	Claudia Maturana	whole animal (ETOH) | DNA extract		Present study		Oct-17	2017	October	Grassland	Falkland Islands	United Kingdom	UK	North Arm, East Falkland Island	51° 49.498'S, 59° 04.596'W	-51.824967	-59.0766	WGS84	8	0.00001	Claudia Maturana | Sebastian Rosenfeld	urn:lsid:marinespecies.org:taxname:349251	Boeckella poppei	Animalia	Arthropoda	Hexanauplia	Calanoida	Centropagidae	Boeckella	species	(Mrázek, 1901)
urn:UCHILE:LEM:Inv:Crus:Boeck_476	Text		urn:UCHILE:LEM:Inv:Crus:Boeck	HumanObservation	urn:UCHILE:LEM:Inv:Crus:Boeck_476				Bayly, I.A.E., Gibson, J.A.E., Wagner, B. & Swadling, K.M. (2003) Taxonomy, ecology and zoogeography of two East Antarctic freshwater calanoid copepod species: Boeckella poppei and Gladioferens antarcticus. Antarctic Science, 15, 439-448.					continental Antarctica		Antarctica	AQ	Rador Lake	70°52'S, 67°58'E	-70.866667	67.966667			0.01667		urn:lsid:marinespecies.org:taxname:349251	Boeckella poppei	Animalia	Arthropoda	Hexanauplia	Calanoida	Centropagidae	Boeckella	species	(Mrázek, 1901)
urn:UCHILE:LEM:Inv:Crus:Boeck_477	Text		urn:UCHILE:LEM:Inv:Crus:Boeck	HumanObservation	urn:UCHILE:LEM:Inv:Crus:Boeck_477				Menu-Marque, S., Morrone, J.J. & Locascio, C. (2000) Distributional pattern of the South American species of Boeckella (Copepoda: Centropagidae): A track analysis. Journal of Crustacean Biology, 20, 262-272.					maritime Antarctica		Antarctica	AQ	Lake Boeckella close to Esperanza	63°26'S, 57°01'W	-63.433333	-57.016667			0.01667		urn:lsid:marinespecies.org:taxname:349251	Boeckella poppei	Animalia	Arthropoda	Hexanauplia	Calanoida	Centropagidae	Boeckella	species	(Mrázek, 1901)
urn:UCHILE:LEM:Inv:Crus:Boeck_074	Text		urn:UCHILE:LEM:Inv:Crus:Boeck	HumanObservation	urn:UCHILE:LEM:Inv:Crus:Boeck_074				Menu-Marque, S., Morrone, J.J. & Locascio, C. (2000) Distributional pattern of the South American species of Boeckella (Copepoda: Centropagidae): A track analysis. Journal of Crustacean Biology, 20, 262-272.					sub-Antarctic Islands	Heard Island	Australia	AU	Heard Is.	53°07'S, 73°20'E	-53.116667	73.333333			0.01667		urn:lsid:marinespecies.org:taxname:349217	Boeckella brevicaudata	Animalia	Arthropoda	Hexanauplia	Calanoida	Centropagidae	Boeckella	species	(Brady, 1875)
urn:UCHILE:LEM:Inv:Crus:Boeck_478	Text		urn:UCHILE:LEM:Inv:Crus:Boeck	HumanObservation	urn:UCHILE:LEM:Inv:Crus:Boeck_478				Menu-Marque, S., Morrone, J.J. & Locascio, C. (2000) Distributional pattern of the South American species of Boeckella (Copepoda: Centropagidae): A track analysis. Journal of Crustacean Biology, 20, 262-272.					maritime Antarctica	Horseshoe Island	Antarctica	AQ	Horseshoe Bay	60°43'S, 45°38'W	-67.8188	-67.3082			0.01667		urn:lsid:marinespecies.org:taxname:349251	Boeckella poppei	Animalia	Arthropoda	Hexanauplia	Calanoida	Centropagidae	Boeckella	species	(Mrázek, 1901)
urn:UCHILE:LEM:Inv:Crus:Boeck_497	PhysicalObject	Molecular Ecology Lab | Universidad de Chile	urn:UCHILE:LEM:Inv:Crus:Boeck	PreservedSpecimen	urn:UCHILE:LEM:Inv:Crus:Boeck_497	Claudia Maturana	whole animal (ETOH) | DNA extract		Present study		Jan-17	2017	January	maritime Antarctica	Horseshoe Island	Antarctica	AQ	Horseshoe Island, Margarite Bay	67°49.128'S, 67°18.492'W	-67.8188	-67.3082	WGS84	8	0.00001	Claudia Maturana	urn:lsid:marinespecies.org:taxname:349251	Boeckella poppei	Animalia	Arthropoda	Hexanauplia	Calanoida	Centropagidae	Boeckella	species	(Mrázek, 1901)
urn:UCHILE:LEM:Inv:Crus:Boeck_481	Text		urn:UCHILE:LEM:Inv:Crus:Boeck	HumanObservation	urn:UCHILE:LEM:Inv:Crus:Boeck_481				Rocco, V., Oppezzo, O., Pizarro, R., Sommaruga, R., Ferraro, M. & Zagarese. (2002) Ultraviolet damage and counteracting mechanisms in the freshwater copepod Boeckella poppei from the Antarctic Peninsula. Limnology and Oceanography, 47(3), 829-836 ; Almada, P., Allende, L., Tell, G. & Izaguirre, I. (2004) Experimental evidence of the grazing impact of Boeckella poppei on phytoplankton in a maritim…					maritime Antarctica		Antarctica	AQ	Hope Bay	63°23'S, 56°59'W	-63.383333	-56.983333			0.01667		urn:lsid:marinespecies.org:taxname:349251	Boeckella poppei	Animalia	Arthropoda	Hexanauplia	Calanoida	Centropagidae	Boeckella	species	(Mrázek, 1901)
urn:UCHILE:LEM:Inv:Crus:Boeck_077	Text		urn:UCHILE:LEM:Inv:Crus:Boeck	HumanObservation	urn:UCHILE:LEM:Inv:Crus:Boeck_077				Menu-Marque, S., Morrone, J.J. & Locascio, C. (2000) Distributional pattern of the South American species of Boeckella (Copepoda: Centropagidae): A track analysis. Journal of Crustacean Biology, 20, 262-272.					sub-Antarctic Islands	Kerguelen Islands	France	FR	Kerguelen Is.	49°30'S, 69°30'E	-49.5	69.5			0.01667		urn:lsid:marinespecies.org:taxname:349217	Boeckella brevicaudata	Animalia	Arthropoda	Hexanauplia	Calanoida	Centropagidae	Boeckella	species	(Brady, 1875)
urn:UCHILE:LEM:Inv:Crus:Boeck_079	PhysicalObject	Molecular Ecology Lab | Universidad de Chile	urn:UCHILE:LEM:Inv:Crus:Boeck	PreservedSpecimen	urn:UCHILE:LEM:Inv:Crus:Boeck_079	Elie Poulin	whole animal (ETOH) | DNA extract		Present study		Dec-17	2017	December	sub-Antarctic Islands	Kerguelen Islands	France	FR	Mare apres CNES, Kerguelen Is.	49°21.410'S, 70°15.595'E	-49.356833	70.259917	WGS84	8	0.00001	Claudia Maturana | Sebastian Rosenfeld	urn:lsid:marinespecies.org:taxname:349217	Boeckella brevicaudata	Animalia	Arthropoda	Hexanauplia	Calanoida	Centropagidae	Boeckella	species	(Brady, 1875)
urn:UCHILE:LEM:Inv:Crus:Boeck_589	Text		urn:UCHILE:LEM:Inv:Crus:Boeck	HumanObservation	urn:UCHILE:LEM:Inv:Crus:Boeck_589				Menu-Marque, S., Morrone, J.J. & Locascio, C. (2000) Distributional pattern of the South American species of Boeckella (Copepoda: Centropagidae): A track analysis. Journal of Crustacean Biology, 20, 262-272.					sub-Antarctic Islands	Kerguelen Islands	France	FR	Kerguelen Is.	49°30'S, 69°30'E	-49.5	69.5			0.01667		urn:lsid:marinespecies.org:taxname:349269	Boeckella vallentini	Animalia	Arthropoda	Hexanauplia	Calanoida	Centropagidae	Boeckella	species	(Scott T., 1914)
urn:UCHILE:LEM:Inv:Crus:Boeck_592	PhysicalObject	Molecular Ecology Lab | Universidad de Chile	urn:UCHILE:LEM:Inv:Crus:Boeck	PreservedSpecimen	urn:UCHILE:LEM:Inv:Crus:Boeck_592	Elie Poulin	whole animal (ETOH) | DNA extract		Present study		Dec-17	2017	December	sub-Antarctic Islands	Kerguelen Islands	France	FR	Lac Pacha, Kerguelen Is.	49°21.042'S, 70°12.269'E	-49.3507	70.204483	WGS84	8	0.00001	Claudia Maturana	urn:lsid:marinespecies.org:taxname:349269	Boeckella vallentini	Animalia	Arthropoda	Hexanauplia	Calanoida	Centropagidae	Boeckella	species	(Scott T., 1914)
urn:UCHILE:LEM:Inv:Crus:Boeck_508	PhysicalObject	Molecular Ecology Lab | Universidad de Chile	urn:UCHILE:LEM:Inv:Crus:Boeck	PreservedSpecimen	urn:UCHILE:LEM:Inv:Crus:Boeck_508	Jennifer Jackson	whole animal (ETOH) | DNA extract		Present study		Jan-12	2012	January	maritime Antarctica	South Shetland Islands	Antarctica	AQ	Turbio Lake, Livingston Island	62°37.587'S, 61°5.365'W	-62.62645	-61.089417	WGS84	8	0.00001	Claudia Maturana	urn:lsid:marinespecies.org:taxname:349251	Boeckella poppei	Animalia	Arthropoda	Hexanauplia	Calanoida	Centropagidae	Boeckella	species	(Mrázek, 1901)
urn:UCHILE:LEM:Inv:Crus:Boeck_072	Text		urn:UCHILE:LEM:Inv:Crus:Boeck	HumanObservation	urn:UCHILE:LEM:Inv:Crus:Boeck_072				Menu-Marque, S., Morrone, J.J. & Locascio, C. (2000) Distributional pattern of the South American species of Boeckella (Copepoda: Centropagidae): A track analysis. Journal of Crustacean Biology, 20, 262-272.					sub-Antarctic Islands	Macquarie Island	Australia	AU	Macquarie Is.	54°38'S, 158°53'E	-54.633333	158.883333			0.01667		urn:lsid:marinespecies.org:taxname:349217	Boeckella brevicaudata	Animalia	Arthropoda	Hexanauplia	Calanoida	Centropagidae	Boeckella	species	(Brady, 1875)
urn:UCHILE:LEM:Inv:Crus:Boeck_586	Text		urn:UCHILE:LEM:Inv:Crus:Boeck	HumanObservation	urn:UCHILE:LEM:Inv:Crus:Boeck_586				Menu-Marque, S., Morrone, J.J. & Locascio, C. (2000) Distributional pattern of the South American species of Boeckella (Copepoda: Centropagidae): A track analysis. Journal of Crustacean Biology, 20, 262-272.					sub-Antarctic Islands	Marion Island	South Africa	ZA	Marion Is.	46°55'S, 37°45'E	-46.916667	37.75			0.01667		urn:lsid:marinespecies.org:taxname:349269	Boeckella vallentini	Animalia	Arthropoda	Hexanauplia	Calanoida	Centropagidae	Boeckella	species	(Scott T., 1914)
urn:UCHILE:LEM:Inv:Crus:Boeck_098	PhysicalObject	Molecular Ecology Lab | Universidad de Chile	urn:UCHILE:LEM:Inv:Crus:Boeck	PreservedSpecimen	urn:UCHILE:LEM:Inv:Crus:Boeck_098	Javier Rendoll | Tamara Contador	whole animal (ETOH) | DNA extract		Present study		Jan-16	2016	January	sub-polar forest	Navarino Island	Chile	CL	Punta truco	54°55'22.30"S, 67°31'42.66"W	-54.922861	-67.528517	WGS84	8	0.00001	Claudia Maturana | Sebastian Rosenfeld	urn:lsid:marinespecies.org:taxname:349217	Boeckella brevicaudata	Animalia	Arthropoda	Hexanauplia	Calanoida	Centropagidae	Boeckella	species	(Brady, 1875)
urn:UCHILE:LEM:Inv:Crus:Boeck_099	PhysicalObject	Molecular Ecology Lab | Universidad de Chile	urn:UCHILE:LEM:Inv:Crus:Boeck	PreservedSpecimen	urn:UCHILE:LEM:Inv:Crus:Boeck_099	Claudia Maturana	whole animal (ETOH) | DNA extract		Present study		Dec-15	2015	December	sub-polar forest	Navarino Island	Chile	CL	Zañartu Lake	54°55.924'S, 67°38.759'W	-54.932067	-67.645983	WGS84	8	0.00001	Claudia Maturana	urn:lsid:marinespecies.org:taxname:349217	Boeckella brevicaudata	Animalia	Arthropoda	Hexanauplia	Calanoida	Centropagidae	Boeckella	species	(Brady, 1875)
urn:UCHILE:LEM:Inv:Crus:Boeck_100	PhysicalObject	Molecular Ecology Lab | Universidad de Chile	urn:UCHILE:LEM:Inv:Crus:Boeck	PreservedSpecimen	urn:UCHILE:LEM:Inv:Crus:Boeck_100	Javier Rendoll | Tamara Contador	whole animal (ETOH) | DNA extract		Present study		Jan-16	2016	January	sub-polar forest	Navarino Island	Chile	CL	Laguna Rata	54°55.960'S, 67°39.095'W	-54.932667	-67.651583	WGS84	8	0.00001	Claudia Maturana	urn:lsid:marinespecies.org:taxname:349217	Boeckella brevicaudata	Animalia	Arthropoda	Hexanauplia	Calanoida	Centropagidae	Boeckella	species	(Brady, 1875)
urn:UCHILE:LEM:Inv:Crus:Boeck_595	PhysicalObject	Molecular Ecology Lab | Universidad de Chile	urn:UCHILE:LEM:Inv:Crus:Boeck	PreservedSpecimen	urn:UCHILE:LEM:Inv:Crus:Boeck_595	Peter Convey	whole animal (ETOH) | DNA extract		Present study		Jan-16	2016	January	sub-polar forest	Navarino Island	Chile	CL	Laguna Mitten	54°55'53.65"S, 67°31'27.55"W	-54.931569	-67.524319	WGS84	8	0.00001	Claudia Maturana | Sebastian Rosenfeld	urn:lsid:marinespecies.org:taxname:349217	Boeckella brevicaudata	Animalia	Arthropoda	Hexanauplia	Calanoida	Centropagidae	Boeckella	species	(Brady, 1875)
urn:UCHILE:LEM:Inv:Crus:Boeck_596	PhysicalObject	Molecular Ecology Lab | Universidad de Chile	urn:UCHILE:LEM:Inv:Crus:Boeck	PreservedSpecimen	urn:UCHILE:LEM:Inv:Crus:Boeck_596	Peter Convey	whole animal (ETOH) | DNA extract		Present study		Oct-17	2017	October	sub-polar forest	Navarino Island	Chile	CL	Three Pigs Pond	54° 54.549'S, 67° 54.445'W	-54.90915	-67.907417	WGS84	8	0.00001	Claudia Maturana | Sebastian Rosenfeld	urn:lsid:marinespecies.org:taxname:349217	Boeckella brevicaudata	Animalia	Arthropoda	Hexanauplia	Calanoida	Centropagidae	Boeckella	species	(Brady, 1875)
urn:UCHILE:LEM:Inv:Crus:Boeck_485	Text		urn:UCHILE:LEM:Inv:Crus:Boeck	HumanObservation	urn:UCHILE:LEM:Inv:Crus:Boeck_485				Menu-Marque, S., Morrone, J.J. & Locascio, C. (2000) Distributional pattern of the South American species of Boeckella (Copepoda: Centropagidae): A track analysis. Journal of Crustacean Biology, 20, 262-272.					maritime Antarctica	Penguin Island	Antarctica	AQ	Petrel Lake on Penguin	62°06'S, 57°56'W	-62.1	-57.933333			0.01667		urn:lsid:marinespecies.org:taxname:349251	Boeckella poppei	Animalia	Arthropoda	Hexanauplia	Calanoida	Centropagidae	Boeckella	species	(Mrázek, 1901)
urn:UCHILE:LEM:Inv:Crus:Boeck_587	Text		urn:UCHILE:LEM:Inv:Crus:Boeck	HumanObservation	urn:UCHILE:LEM:Inv:Crus:Boeck_587				Menu-Marque, S., Morrone, J.J. & Locascio, C. (2000) Distributional pattern of the South American species of Boeckella (Copepoda: Centropagidae): A track analysis. Journal of Crustacean Biology, 20, 262-272.					sub-Antarctic Islands	Prince Edwards Islands	South Africa	ZA	Prince Edward Is.	46°38'S, 37°55'E	-46.633333	37.916667			0.01667		urn:lsid:marinespecies.org:taxname:349269	Boeckella vallentini	Animalia	Arthropoda	Hexanauplia	Calanoida	Centropagidae	Boeckella	species	(Scott T., 1914)
urn:UCHILE:LEM:Inv:Crus:Boeck_487	Text		urn:UCHILE:LEM:Inv:Crus:Boeck	HumanObservation	urn:UCHILE:LEM:Inv:Crus:Boeck_487				Butler, H., Atkinson, A. & Gordon, M. (2005) Omnivory and predation impact of the calanoid copepod Boeckella poppei in a maritime Antarctic lake. Polar Biology, 28, 815821					maritime Antarctica	Signy Island	Antarctica	AQ	Sombre Lake	60°43'S, 45°38'W	-60.716667	-45.633333			0.01667		urn:lsid:marinespecies.org:taxname:349251	Boeckella poppei	Animalia	Arthropoda	Hexanauplia	Calanoida	Centropagidae	Boeckella	species	(Mrázek, 1901)
urn:UCHILE:LEM:Inv:Crus:Boeck_509	PhysicalObject	Molecular Ecology Lab | Universidad de Chile	urn:UCHILE:LEM:Inv:Crus:Boeck	PreservedSpecimen	urn:UCHILE:LEM:Inv:Crus:Boeck_509	Claudia Maturana	whole animal (ETOH) | DNA extract		Present study		Dec-17	2017	December	maritime Antarctica	Signy Island	Antarctica	AQ	Changing Lake	60°41.518'S, 45°37.151'W	-60.691967	-45.619183	WGS84	8	0.00001	Claudia Maturana	urn:lsid:marinespecies.org:taxname:349251	Boeckella poppei	Animalia	Arthropoda	Hexanauplia	Calanoida	Centropagidae	Boeckella	species	(Mrázek, 1901)
urn:UCHILE:LEM:Inv:Crus:Boeck_510	PhysicalObject	Molecular Ecology Lab | Universidad de Chile	urn:UCHILE:LEM:Inv:Crus:Boeck	PreservedSpecimen	urn:UCHILE:LEM:Inv:Crus:Boeck_510	Claudia Maturana	whole animal (ETOH) | DNA extract		Present study		Dec-17	2017	December	maritime Antarctica	Signy Island	Antarctica	AQ	Heywood Lake	60°41.330'S, 45°36.465'W	-60.688833	-45.60775	WGS84	8	0.00001	Claudia Maturana	urn:lsid:marinespecies.org:taxname:349251	Boeckella poppei	Animalia	Arthropoda	Hexanauplia	Calanoida	Centropagidae	Boeckella	species	(Mrázek, 1901)
urn:UCHILE:LEM:Inv:Crus:Boeck_511	PhysicalObject	Molecular Ecology Lab | Universidad de Chile	urn:UCHILE:LEM:Inv:Crus:Boeck	PreservedSpecimen	urn:UCHILE:LEM:Inv:Crus:Boeck_511	Jennifer Jackson	whole animal (ETOH) | DNA extract		Present study		Jan-12	2012	December	maritime Antarctica	Signy Island	Antarctica	AQ	Twisted Lake	60°43.282'S, 45°39.582'W	-60.721367	-45.6597	WGS84	8	0.00001	Claudia Maturana	urn:lsid:marinespecies.org:taxname:349251	Boeckella poppei	Animalia	Arthropoda	Hexanauplia	Calanoida	Centropagidae	Boeckella	species	(Mrázek, 1901)
urn:UCHILE:LEM:Inv:Crus:Boeck_512	PhysicalObject	Molecular Ecology Lab | Universidad de Chile	urn:UCHILE:LEM:Inv:Crus:Boeck	PreservedSpecimen	urn:UCHILE:LEM:Inv:Crus:Boeck_512	Jennifer Jackson	whole animal (ETOH) | DNA extract		Present study		Jan-12	2012	December	maritime Antarctica	Signy Island	Antarctica	AQ	Pumphouse Lake	60°42.055'S, 45°36.831'W	-60.700917	-45.61385	WGS84	8	0.00001	Claudia Maturana	urn:lsid:marinespecies.org:taxname:349251	Boeckella poppei	Animalia	Arthropoda	Hexanauplia	Calanoida	Centropagidae	Boeckella	species	(Mrázek, 1901)
urn:UCHILE:LEM:Inv:Crus:Boeck_513	PhysicalObject	Molecular Ecology Lab | Universidad de Chile	urn:UCHILE:LEM:Inv:Crus:Boeck	PreservedSpecimen	urn:UCHILE:LEM:Inv:Crus:Boeck_513	Claudia Maturana	whole animal (ETOH) | DNA extract		Present study		Dec-17	2017	December	maritime Antarctica	Signy Island	Antarctica	AQ	Sombre Lake	60°41.195'S, 45°36.747'W	-60.686583	-45.61245	WGS84	8	0.00001	Claudia Maturana	urn:lsid:marinespecies.org:taxname:349251	Boeckella poppei	Animalia	Arthropoda	Hexanauplia	Calanoida	Centropagidae	Boeckella	species	(Mrázek, 1901)
urn:UCHILE:LEM:Inv:Crus:Boeck_514	PhysicalObject	Molecular Ecology Lab | Universidad de Chile	urn:UCHILE:LEM:Inv:Crus:Boeck	PreservedSpecimen	urn:UCHILE:LEM:Inv:Crus:Boeck_514	Claudia Maturana	whole animal (ETOH) | DNA extract		Present study		Dec-17	2017	December	maritime Antarctica	Signy Island	Antarctica	AQ	Tranquil Lake	60°42.250'S, 45°38.732'W	-60.704167	-45.645533	WGS84	8	0.00001	Claudia Maturana	urn:lsid:marinespecies.org:taxname:349251	Boeckella poppei	Animalia	Arthropoda	Hexanauplia	Calanoida	Centropagidae	Boeckella	species	(Mrázek, 1901)
urn:UCHILE:LEM:Inv:Crus:Boeck_515	PhysicalObject	Molecular Ecology Lab | Universidad de Chile	urn:UCHILE:LEM:Inv:Crus:Boeck	PreservedSpecimen	urn:UCHILE:LEM:Inv:Crus:Boeck_515	Catryn Thomas | Stacey Adlard	whole animal (ETOH) | DNA extract		Present study		Mar-18	2018	March	maritime Antarctica	Signy Island	Antarctica	AQ	Light Lake	60°41.915'S, 45°38.884'W	-60.698583	-45.648067	WGS84	8	0.00001	Claudia Maturana	urn:lsid:marinespecies.org:taxname:349251	Boeckella poppei	Animalia	Arthropoda	Hexanauplia	Calanoida	Centropagidae	Boeckella	species	(Mrázek, 1901)
urn:UCHILE:LEM:Inv:Crus:Boeck_516	PhysicalObject	Molecular Ecology Lab | Universidad de Chile	urn:UCHILE:LEM:Inv:Crus:Boeck	PreservedSpecimen	urn:UCHILE:LEM:Inv:Crus:Boeck_516	Catryn Thomas | Stacey Adlard	whole animal (ETOH)		Present study		Mar-18	2018	March	maritime Antarctica	Signy Island	Antarctica	AQ	Bothy Lake	60°43.544'S, 45°39.673'W	-60.725733	-45.661217	WGS84	8	0.00001	Claudia Maturana	urn:lsid:marinespecies.org:taxname:349251	Boeckella poppei	Animalia	Arthropoda	Hexanauplia	Calanoida	Centropagidae	Boeckella	species	(Mrázek, 1901)
urn:UCHILE:LEM:Inv:Crus:Boeck_517	PhysicalObject	Molecular Ecology Lab | Universidad de Chile	urn:UCHILE:LEM:Inv:Crus:Boeck	PreservedSpecimen	urn:UCHILE:LEM:Inv:Crus:Boeck_517	Catryn Thomas | Stacey Adlard	whole animal (ETOH)		Present study		Mar-18	2018	March	maritime Antarctica	Signy Island	Antarctica	AQ	Knob Lake	60°41.807'S, 45°36.660'W	-60.696783	-45.611	WGS84	8	0.00001	Claudia Maturana	urn:lsid:marinespecies.org:taxname:349251	Boeckella poppei	Animalia	Arthropoda	Hexanauplia	Calanoida	Centropagidae	Boeckella	species	(Mrázek, 1901)
urn:UCHILE:LEM:Inv:Crus:Boeck_518	PhysicalObject	Molecular Ecology Lab | Universidad de Chile	urn:UCHILE:LEM:Inv:Crus:Boeck	PreservedSpecimen	urn:UCHILE:LEM:Inv:Crus:Boeck_518	Claudia Maturana	whole animal (ETOH)		Present study		Nov-17	2017	November	maritime Antarctica	Signy Island	Antarctica	AQ	Lake Elephant	60°42.264'S, 45°36.760'W	-60.7044	-45.612667	WGS84	8	0.00001	Claudia Maturana	urn:lsid:marinespecies.org:taxname:349251	Boeckella poppei	Animalia	Arthropoda	Hexanauplia	Calanoida	Centropagidae	Boeckella	species	(Mrázek, 1901)
urn:UCHILE:LEM:Inv:Crus:Boeck_076	Text		urn:UCHILE:LEM:Inv:Crus:Boeck	HumanObservation	urn:UCHILE:LEM:Inv:Crus:Boeck_076				Pugh, P.J.A., Dartnall, H.J.G. & McInnes, S.J. (2002) The non-marine Crustacea of Antarctica and the islands of the Southern Ocean: biodiversity and biogeography. Journal of Natural History, 36, 1047-1103					sub-Antarctic Islands	South Georgia	United Kingdom	UK	South Georgia?	54°16'S, 36°31'W	-54.266667	-36.516667			0.01667		urn:lsid:marinespecies.org:taxname:349217	Boeckella brevicaudata	Animalia	Arthropoda	Hexanauplia	Calanoida	Centropagidae	Boeckella	species	(Brady, 1875)
urn:UCHILE:LEM:Inv:Crus:Boeck_344	Text		urn:UCHILE:LEM:Inv:Crus:Boeck	HumanObservation	urn:UCHILE:LEM:Inv:Crus:Boeck_344				Menu-Marque, S., Morrone, J.J. & Locascio, C. (2000) Distributional pattern of the South American species of Boeckella (Copepoda: Centropagidae): A track analysis. Journal of Crustacean Biology, 20, 262-272.					sub-Antarctic Islands	South Georgia	United Kingdom	UK	South Georgia Is.	54°16'S, 36°31'W	-54.266667	-36.516667			0.01667		urn:lsid:marinespecies.org:taxname:349239	Boeckella michaelseni	Animalia	Arthropoda	Hexanauplia	Calanoida	Centropagidae	Boeckella	species	(Mrázek, 1901)
urn:UCHILE:LEM:Inv:Crus:Boeck_488	Text		urn:UCHILE:LEM:Inv:Crus:Boeck	HumanObservation	urn:UCHILE:LEM:Inv:Crus:Boeck_488				Menu-Marque, S., Morrone, J.J. & Locascio, C. (2000) Distributional pattern of the South American species of Boeckella (Copepoda: Centropagidae): A track analysis. Journal of Crustacean Biology, 20, 262-272.					sub-Antarctic Islands	South Georgia	United Kingdom	UK	South Georgia	54°16'S, 36°31'W	-54.266667	-36.516667			0.01667		urn:lsid:marinespecies.org:taxname:349251	Boeckella poppei	Animalia	Arthropoda	Hexanauplia	Calanoida	Centropagidae	Boeckella	species	(Mrázek, 1901)
urn:UCHILE:LEM:Inv:Crus:Boeck_520	PhysicalObject	Molecular Ecology Lab | Universidad de Chile	urn:UCHILE:LEM:Inv:Crus:Boeck	PreservedSpecimen	urn:UCHILE:LEM:Inv:Crus:Boeck_520	Peter Convey	whole animal (ETOH) | DNA extract		Present study		Dec-17	2017	December	sub-Antarctic Islands	South Georgia	United Kingdom	UK	Gull Lake	54°17.217'S, 36°30.649'W	-54.28695	-36.510817	WGS84	8	0.00001	Claudia Maturana	urn:lsid:marinespecies.org:taxname:349251	Boeckella poppei	Animalia	Arthropoda	Hexanauplia	Calanoida	Centropagidae	Boeckella	species	(Mrázek, 1901)
urn:UCHILE:LEM:Inv:Crus:Boeck_521	PhysicalObject	Molecular Ecology Lab | Universidad de Chile	urn:UCHILE:LEM:Inv:Crus:Boeck	PreservedSpecimen	urn:UCHILE:LEM:Inv:Crus:Boeck_521	Peter Convey	whole animal (ETOH) | DNA extract		Present study		Feb-17	2017	February	sub-Antarctic Islands	South Georgia	United Kingdom	UK	Bird Island	54°00.530'S, 38°04.041'W	-54.008833	-38.06735	WGS84	8	0.00001	Claudia Maturana	urn:lsid:marinespecies.org:taxname:349251	Boeckella poppei	Animalia	Arthropoda	Hexanauplia	Calanoida	Centropagidae	Boeckella	species	(Mrázek, 1901)
urn:UCHILE:LEM:Inv:Crus:Boeck_479	Text		urn:UCHILE:LEM:Inv:Crus:Boeck	HumanObservation	urn:UCHILE:LEM:Inv:Crus:Boeck_479				Menu-Marque, S., Morrone, J.J. & Locascio, C. (2000) Distributional pattern of the South American species of Boeckella (Copepoda: Centropagidae): A track analysis. Journal of Crustacean Biology, 20, 262-272.					maritime Antarctica	South Shetland Islands	Antarctica	AQ	South Shetland Is.: Livingston	63°00'S, 60°00'W	-62.66164838	-61.06577907			0.01667		urn:lsid:marinespecies.org:taxname:349251	Boeckella poppei	Animalia	Arthropoda	Hexanauplia	Calanoida	Centropagidae	Boeckella	species	(Mrázek, 1901)
urn:UCHILE:LEM:Inv:Crus:Boeck_480	Text		urn:UCHILE:LEM:Inv:Crus:Boeck	HumanObservation	urn:UCHILE:LEM:Inv:Crus:Boeck_480				Pandourski, I.S. & Evtimova, V.V. (2009) Morphological Variability and Teratology of Lower Crustaceans (Copepoda and Branchiopoda) from Circumpolar Regions Acta Zoologica Bulgarica, 61(1), 55-67.					maritime Antarctica	South Shetland Islands	Antarctica	AQ	Livingston	62°69'S, 60°22'W	-62.63889391	-61.16552685			0.01667		urn:lsid:marinespecies.org:taxname:349251	Boeckella poppei	Animalia	Arthropoda	Hexanauplia	Calanoida	Centropagidae	Boeckella	species	(Mrázek, 1901)
urn:UCHILE:LEM:Inv:Crus:Boeck_482	Text		urn:UCHILE:LEM:Inv:Crus:Boeck	HumanObservation	urn:UCHILE:LEM:Inv:Crus:Boeck_482				Menu-Marque, S., Morrone, J.J. & Locascio, C. (2000) Distributional pattern of the South American species of Boeckella (Copepoda: Centropagidae): A track analysis. Journal of Crustacean Biology, 20, 262-272.					maritime Antarctica	South Shetland Islands	Antarctica	AQ	Rey Jorge	62°01'S, 58°04'W	-62.016667	-58.066667			0.01667		urn:lsid:marinespecies.org:taxname:349251	Boeckella poppei	Animalia	Arthropoda	Hexanauplia	Calanoida	Centropagidae	Boeckella	species	(Mrázek, 1901)
urn:UCHILE:LEM:Inv:Crus:Boeck_483	Text		urn:UCHILE:LEM:Inv:Crus:Boeck	HumanObservation	urn:UCHILE:LEM:Inv:Crus:Boeck_483				Menu-Marque, S., Morrone, J.J. & Locascio, C. (2000) Distributional pattern of the South American species of Boeckella (Copepoda: Centropagidae): A track analysis. Journal of Crustacean Biology, 20, 262-272.					maritime Antarctica	South Shetland Islands	Antarctica	AQ	Potter Peninsula	62°14'S, 58°38'W	-62.233333	-58.633333			0.01667		urn:lsid:marinespecies.org:taxname:349251	Boeckella poppei	Animalia	Arthropoda	Hexanauplia	Calanoida	Centropagidae	Boeckella	species	(Mrázek, 1901)
urn:UCHILE:LEM:Inv:Crus:Boeck_484	Text		urn:UCHILE:LEM:Inv:Crus:Boeck	HumanObservation	urn:UCHILE:LEM:Inv:Crus:Boeck_484				Menu-Marque, S., Morrone, J.J. & Locascio, C. (2000) Distributional pattern of the South American species of Boeckella (Copepoda: Centropagidae): A track analysis. Journal of Crustacean Biology, 20, 262-272.					maritime Antarctica	South Shetland Islands	Antarctica	AQ	Deception	62°58'S, 60°59'W	-62.98946174	-60.67650381			0.01667		urn:lsid:marinespecies.org:taxname:349251	Boeckella poppei	Animalia	Arthropoda	Hexanauplia	Calanoida	Centropagidae	Boeckella	species	(Mrázek, 1901)
urn:UCHILE:LEM:Inv:Crus:Boeck_486	Text		urn:UCHILE:LEM:Inv:Crus:Boeck	HumanObservation	urn:UCHILE:LEM:Inv:Crus:Boeck_486				Pociecha, A. Dumont, H.J. (2008) Life cycle of Boeckella poppei Mrazek and Branchinecta gaini Daday (King George Island, South Shetland). Polar Biology, 31, 245248					maritime Antarctica	South Shetland Islands	Antarctica	AQ	Wujka	62°09'S, 58°27'W	-62.15	-58.45			0.01667		urn:lsid:marinespecies.org:taxname:349251	Boeckella poppei	Animalia	Arthropoda	Hexanauplia	Calanoida	Centropagidae	Boeckella	species	(Mrázek, 1901)
urn:UCHILE:LEM:Inv:Crus:Boeck_490	PhysicalObject	Molecular Ecology Lab | Universidad de Chile	urn:UCHILE:LEM:Inv:Crus:Boeck	PreservedSpecimen	urn:UCHILE:LEM:Inv:Crus:Boeck_490	Claudia Maturana	whole animal (ETOH) | DNA extract		Present study		Jan-17	2017	January	maritime Antarctica	South Shetland Islands	Antarctica	AQ	Laguna Hidrográfica, King George Island	62°12.198'S, 58°58.048'W	-62.2033	-58.967467	WGS84	8	0.00001	Claudia Maturana	urn:lsid:marinespecies.org:taxname:349251	Boeckella poppei	Animalia	Arthropoda	Hexanauplia	Calanoida	Centropagidae	Boeckella	species	(Mrázek, 1901)
urn:UCHILE:LEM:Inv:Crus:Boeck_491	PhysicalObject	Molecular Ecology Lab | Universidad de Chile	urn:UCHILE:LEM:Inv:Crus:Boeck	PreservedSpecimen	urn:UCHILE:LEM:Inv:Crus:Boeck_491	Claudia Maturana	whole animal (ETOH) | DNA extract		Present study		Jan-17	2017	January	maritime Antarctica	South Shetland Islands	Antarctica	AQ	INACH lake, King George Island	62°12.101'S, 58°57.161'W	-62.201683	-58.952683	WGS84	8	0.00001	Claudia Maturana	urn:lsid:marinespecies.org:taxname:349251	Boeckella poppei	Animalia	Arthropoda	Hexanauplia	Calanoida	Centropagidae	Boeckella	species	(Mrázek, 1901)
urn:UCHILE:LEM:Inv:Crus:Boeck_492	PhysicalObject	Molecular Ecology Lab | Universidad de Chile	urn:UCHILE:LEM:Inv:Crus:Boeck	PreservedSpecimen	urn:UCHILE:LEM:Inv:Crus:Boeck_492	Claudia Maturana	whole animal (ETOH) | DNA extract		Present study		Jan-17	2017	January	maritime Antarctica	South Shetland Islands	Antarctica	AQ	Langer Lake, King George Island	62°12.198'S, 58°58.048'W	-62.2033	-58.967467	WGS84	8	0.00001	Claudia Maturana	urn:lsid:marinespecies.org:taxname:349251	Boeckella poppei	Animalia	Arthropoda	Hexanauplia	Calanoida	Centropagidae	Boeckella	species	(Mrázek, 1901)
urn:UCHILE:LEM:Inv:Crus:Boeck_493	PhysicalObject	Molecular Ecology Lab | Universidad de Chile	urn:UCHILE:LEM:Inv:Crus:Boeck	PreservedSpecimen	urn:UCHILE:LEM:Inv:Crus:Boeck_493	Claudia Maturana	whole animal (ETOH) | DNA extract		Present study		Jan-17	2017	January	maritime Antarctica	South Shetland Islands	Antarctica	AQ	Monolito, King George Island	62°12.283'S, 58°57.658'W	-62.204717	-58.960967	WGS84	8	0.00001	Claudia Maturana	urn:lsid:marinespecies.org:taxname:349251	Boeckella poppei	Animalia	Arthropoda	Hexanauplia	Calanoida	Centropagidae	Boeckella	species	(Mrázek, 1901)
urn:UCHILE:LEM:Inv:Crus:Boeck_523	Text		urn:UCHILE:LEM:Inv:Crus:Boeck	HumanObservation	urn:UCHILE:LEM:Inv:Crus:Boeck_523				Menu-Marque, S., Morrone, J.J. & Locascio, C. (2000) Distributional pattern of the South American species of Boeckella (Copepoda: Centropagidae): A track analysis. Journal of Crustacean Biology, 20, 262-272.					sub-polar forest		Argentina	AR	Moor at Rancho Hambre	54°47'S, 67°43'W	-54.783333	-67.716667			0.01667		urn:lsid:marinespecies.org:taxname:349251	Boeckella poppei	Animalia	Arthropoda	Hexanauplia	Calanoida	Centropagidae	Boeckella	species	(Mrázek, 1901)
urn:UCHILE:LEM:Inv:Crus:Boeck_524	Text		urn:UCHILE:LEM:Inv:Crus:Boeck	HumanObservation	urn:UCHILE:LEM:Inv:Crus:Boeck_524				Menu-Marque, S., Morrone, J.J. & Locascio, C. (2000) Distributional pattern of the South American species of Boeckella (Copepoda: Centropagidae): A track analysis. Journal of Crustacean Biology, 20, 262-272.					sub-polar forest		Argentina	AR	LakePescado	54°27'S, 67°02'W	-54.45	-67.033333			0.01667		urn:lsid:marinespecies.org:taxname:349251	Boeckella poppei	Animalia	Arthropoda	Hexanauplia	Calanoida	Centropagidae	Boeckella	species	(Mrázek, 1901)
urn:UCHILE:LEM:Inv:Crus:Boeck_525	Text		urn:UCHILE:LEM:Inv:Crus:Boeck	HumanObservation	urn:UCHILE:LEM:Inv:Crus:Boeck_525				Menu-Marque, S., Morrone, J.J. & Locascio, C. (2000) Distributional pattern of the South American species of Boeckella (Copepoda: Centropagidae): A track analysis. Journal of Crustacean Biology, 20, 262-272.					Grassland		Argentina	AR	Lake San Luis	53°55'S, 67°37'W	-53.916667	-67.616667			0.01667		urn:lsid:marinespecies.org:taxname:349251	Boeckella poppei	Animalia	Arthropoda	Hexanauplia	Calanoida	Centropagidae	Boeckella	species	(Mrázek, 1901)
urn:UCHILE:LEM:Inv:Crus:Boeck_526	Text		urn:UCHILE:LEM:Inv:Crus:Boeck	HumanObservation	urn:UCHILE:LEM:Inv:Crus:Boeck_526				Menu-Marque, S., Morrone, J.J. & Locascio, C. (2000) Distributional pattern of the South American species of Boeckella (Copepoda: Centropagidae): A track analysis. Journal of Crustacean Biology, 20, 262-272.					Grassland		Argentina	AR	Monte Observación	50°23'S, 68°55'W	-50.383333	-68.916667			0.01667		urn:lsid:marinespecies.org:taxname:349251	Boeckella poppei	Animalia	Arthropoda	Hexanauplia	Calanoida	Centropagidae	Boeckella	species	(Mrázek, 1901)
urn:UCHILE:LEM:Inv:Crus:Boeck_527	Text		urn:UCHILE:LEM:Inv:Crus:Boeck	HumanObservation	urn:UCHILE:LEM:Inv:Crus:Boeck_527				Menu-Marque, S., Morrone, J.J. & Locascio, C. (2000) Distributional pattern of the South American species of Boeckella (Copepoda: Centropagidae): A track analysis. Journal of Crustacean Biology, 20, 262-272.					Grassland		Argentina	AR	El Zurdo	51°59'S, 71°13'W	-51.983333	-71.216667			0.01667		urn:lsid:marinespecies.org:taxname:349251	Boeckella poppei	Animalia	Arthropoda	Hexanauplia	Calanoida	Centropagidae	Boeckella	species	(Mrázek, 1901)
urn:UCHILE:LEM:Inv:Crus:Boeck_528	Text		urn:UCHILE:LEM:Inv:Crus:Boeck	HumanObservation	urn:UCHILE:LEM:Inv:Crus:Boeck_528				Menu-Marque, S., Morrone, J.J. & Locascio, C. (2000) Distributional pattern of the South American species of Boeckella (Copepoda: Centropagidae): A track analysis. Journal of Crustacean Biology, 20, 262-272.					Grassland		Argentina	AR	Los Pozos at Gallegos Norte	51°35'S, 68°59'W	-51.583333	-68.983333			0.01667		urn:lsid:marinespecies.org:taxname:349251	Boeckella poppei	Animalia	Arthropoda	Hexanauplia	Calanoida	Centropagidae	Boeckella	species	(Mrázek, 1901)
urn:UCHILE:LEM:Inv:Crus:Boeck_529	Text		urn:UCHILE:LEM:Inv:Crus:Boeck	HumanObservation	urn:UCHILE:LEM:Inv:Crus:Boeck_529				Menu-Marque, S., Morrone, J.J. & Locascio, C. (2000) Distributional pattern of the South American species of Boeckella (Copepoda: Centropagidae): A track analysis. Journal of Crustacean Biology, 20, 262-272.					Grassland		Argentina	AR	pond 35 km N of Coyle	50°38'S, 69°17'W	-50.633333	-69.283333			0.01667		urn:lsid:marinespecies.org:taxname:349251	Boeckella poppei	Animalia	Arthropoda	Hexanauplia	Calanoida	Centropagidae	Boeckella	species	(Mrázek, 1901)
urn:UCHILE:LEM:Inv:Crus:Boeck_530	Text		urn:UCHILE:LEM:Inv:Crus:Boeck	HumanObservation	urn:UCHILE:LEM:Inv:Crus:Boeck_530				Menu-Marque, S., Morrone, J.J. & Locascio, C. (2000) Distributional pattern of the South American species of Boeckella (Copepoda: Centropagidae): A track analysis. Journal of Crustacean Biology, 20, 262-272.					Grassland		Argentina	AR	pool at	50°05'S, 69°29'W	-50.083333	-69.483333			0.01667		urn:lsid:marinespecies.org:taxname:349251	Boeckella poppei	Animalia	Arthropoda	Hexanauplia	Calanoida	Centropagidae	Boeckella	species	(Mrázek, 1901)
urn:UCHILE:LEM:Inv:Crus:Boeck_531	Text		urn:UCHILE:LEM:Inv:Crus:Boeck	HumanObservation	urn:UCHILE:LEM:Inv:Crus:Boeck_531				Menu-Marque, S., Morrone, J.J. & Locascio, C. (2000) Distributional pattern of the South American species of Boeckella (Copepoda: Centropagidae): A track analysis. Journal of Crustacean Biology, 20, 262-272.					Grassland		Argentina	AR	marsh at Amenkelt	50°03'S, 69°01'W	-50.05	-69.016667			0.01667		urn:lsid:marinespecies.org:taxname:349251	Boeckella poppei	Animalia	Arthropoda	Hexanauplia	Calanoida	Centropagidae	Boeckella	species	(Mrázek, 1901)
urn:UCHILE:LEM:Inv:Crus:Boeck_532	Text		urn:UCHILE:LEM:Inv:Crus:Boeck	HumanObservation	urn:UCHILE:LEM:Inv:Crus:Boeck_532				Menu-Marque, S., Morrone, J.J. & Locascio, C. (2000) Distributional pattern of the South American species of Boeckella (Copepoda: Centropagidae): A track analysis. Journal of Crustacean Biology, 20, 262-272.					Grassland		Argentina	AR	pool at Misioneros	49°59'S, 68°33'W	-49.983333	-68.55			0.01667		urn:lsid:marinespecies.org:taxname:349251	Boeckella poppei	Animalia	Arthropoda	Hexanauplia	Calanoida	Centropagidae	Boeckella	species	(Mrázek, 1901)
urn:UCHILE:LEM:Inv:Crus:Boeck_533	Text		urn:UCHILE:LEM:Inv:Crus:Boeck	HumanObservation	urn:UCHILE:LEM:Inv:Crus:Boeck_533				Menu-Marque, S., Morrone, J.J. & Locascio, C. (2000) Distributional pattern of the South American species of Boeckella (Copepoda: Centropagidae): A track analysis. Journal of Crustacean Biology, 20, 262-272.					Grassland		Argentina	AR	Las Horquetas	49°16'S, 68°00'W	-49.266667	-68			0.01667		urn:lsid:marinespecies.org:taxname:349251	Boeckella poppei	Animalia	Arthropoda	Hexanauplia	Calanoida	Centropagidae	Boeckella	species	(Mrázek, 1901)
urn:UCHILE:LEM:Inv:Crus:Boeck_534	Text		urn:UCHILE:LEM:Inv:Crus:Boeck	HumanObservation	urn:UCHILE:LEM:Inv:Crus:Boeck_534				Menu-Marque, S., Morrone, J.J. & Locascio, C. (2000) Distributional pattern of the South American species of Boeckella (Copepoda: Centropagidae): A track analysis. Journal of Crustacean Biology, 20, 262-272.					Grassland		Argentina	AR	Lake Cardiel; Lake Súnica	43°03'S, 71°04'W	-43.05	-71.066667			0.01667		urn:lsid:marinespecies.org:taxname:349251	Boeckella poppei	Animalia	Arthropoda	Hexanauplia	Calanoida	Centropagidae	Boeckella	species	(Mrázek, 1901)
urn:UCHILE:LEM:Inv:Crus:Boeck_535	Text		urn:UCHILE:LEM:Inv:Crus:Boeck	HumanObservation	urn:UCHILE:LEM:Inv:Crus:Boeck_535				Menu-Marque, S., Morrone, J.J. & Locascio, C. (2000) Distributional pattern of the South American species of Boeckella (Copepoda: Centropagidae): A track analysis. Journal of Crustacean Biology, 20, 262-272.					sub-polar forest		Argentina	AR	Bariloche	41°09'S, 71°18'W	-41.15	-71.3			0.01667		urn:lsid:marinespecies.org:taxname:349251	Boeckella poppei	Animalia	Arthropoda	Hexanauplia	Calanoida	Centropagidae	Boeckella	species	(Mrázek, 1901)
urn:UCHILE:LEM:Inv:Crus:Boeck_536	Text		urn:UCHILE:LEM:Inv:Crus:Boeck	HumanObservation	urn:UCHILE:LEM:Inv:Crus:Boeck_536				Menu-Marque, S., Morrone, J.J. & Locascio, C. (2000) Distributional pattern of the South American species of Boeckella (Copepoda: Centropagidae): A track analysis. Journal of Crustacean Biology, 20, 262-272.					Grassland		Argentina	AR	El Junco	40°28'S, 70°39'W	-40.466667	-70.65			0.01667		urn:lsid:marinespecies.org:taxname:349251	Boeckella poppei	Animalia	Arthropoda	Hexanauplia	Calanoida	Centropagidae	Boeckella	species	(Mrázek, 1901)
urn:UCHILE:LEM:Inv:Crus:Boeck_544	Text		urn:UCHILE:LEM:Inv:Crus:Boeck	HumanObservation	urn:UCHILE:LEM:Inv:Crus:Boeck_544				De los Rios, P. (2008) A null model for explain crustacean zooplankton species associations in central and southern Patagonian inland waters. Anales Instituto Patagonia (Chile), 36, 25-34					sub-polar forest		Chile	CL	LakeTehuelches Este, Lake Redonda, Lake Larga ponds at	51°03'S, 72°53'W	-51.05	-72.883333			0.01667		urn:lsid:marinespecies.org:taxname:349251	Boeckella poppei	Animalia	Arthropoda	Hexanauplia	Calanoida	Centropagidae	Boeckella	species	(Mrázek, 1901)
urn:UCHILE:LEM:Inv:Crus:Boeck_545	Text		urn:UCHILE:LEM:Inv:Crus:Boeck	HumanObservation	urn:UCHILE:LEM:Inv:Crus:Boeck_545				De los Rios, P. (2008) A null model for explain crustacean zooplankton species associations in central and southern Patagonian inland waters. Anales Instituto Patagonia (Chile), 36, 25-34					sub-polar forest		Chile	CL	Porvenir	53°17'S, 70°19'W	-53.283333	-70.316667			0.01667		urn:lsid:marinespecies.org:taxname:349251	Boeckella poppei	Animalia	Arthropoda	Hexanauplia	Calanoida	Centropagidae	Boeckella	species	(Mrázek, 1901)
urn:UCHILE:LEM:Inv:Crus:Boeck_546	Text		urn:UCHILE:LEM:Inv:Crus:Boeck	HumanObservation	urn:UCHILE:LEM:Inv:Crus:Boeck_546				De los Rios, P. (2008) A null model for explain crustacean zooplankton species associations in central and southern Patagonian inland waters. Anales Instituto Patagonia (Chile), 36, 25-34					sub-polar forest		Chile	CL	Lillo	53°21'S, 70°19'W	-53.35	-70.316667			0.01667		urn:lsid:marinespecies.org:taxname:349251	Boeckella poppei	Animalia	Arthropoda	Hexanauplia	Calanoida	Centropagidae	Boeckella	species	(Mrázek, 1901)
urn:UCHILE:LEM:Inv:Crus:Boeck_547	Text		urn:UCHILE:LEM:Inv:Crus:Boeck	HumanObservation	urn:UCHILE:LEM:Inv:Crus:Boeck_547				De los Rios, P. (2008) A null model for explain crustacean zooplankton species associations in central and southern Patagonian inland waters. Anales Instituto Patagonia (Chile), 36, 25-34					sub-polar forest		Chile	CL	Santa Maria Este	53°22'S, 70°20'W	-53.366667	-70.333333			0.01667		urn:lsid:marinespecies.org:taxname:349251	Boeckella poppei	Animalia	Arthropoda	Hexanauplia	Calanoida	Centropagidae	Boeckella	species	(Mrázek, 1901)
urn:UCHILE:LEM:Inv:Crus:Boeck_548	Text		urn:UCHILE:LEM:Inv:Crus:Boeck	HumanObservation	urn:UCHILE:LEM:Inv:Crus:Boeck_548				De los Rios, P. (2008) A null model for explain crustacean zooplankton species associations in central and southern Patagonian inland waters. Anales Instituto Patagonia (Chile), 36, 25-34					sub-polar forest		Chile	CL	Santa Maria Oeste	53°22'S, 70°20'W	-53.366667	-70.333333			0.01667		urn:lsid:marinespecies.org:taxname:349251	Boeckella poppei	Animalia	Arthropoda	Hexanauplia	Calanoida	Centropagidae	Boeckella	species	(Mrázek, 1901)
urn:UCHILE:LEM:Inv:Crus:Boeck_549	Text		urn:UCHILE:LEM:Inv:Crus:Boeck	HumanObservation	urn:UCHILE:LEM:Inv:Crus:Boeck_549				De los Rios, P. (2008) A null model for explain crustacean zooplankton species associations in central and southern Patagonian inland waters. Anales Instituto Patagonia (Chile), 36, 25-34					sub-polar forest		Chile	CL	Kon Aiken I	52°51'S, 70°55'W	-52.85	-70.916667			0.01667		urn:lsid:marinespecies.org:taxname:349251	Boeckella poppei	Animalia	Arthropoda	Hexanauplia	Calanoida	Centropagidae	Boeckella	species	(Mrázek, 1901)
urn:UCHILE:LEM:Inv:Crus:Boeck_550	Text		urn:UCHILE:LEM:Inv:Crus:Boeck	HumanObservation	urn:UCHILE:LEM:Inv:Crus:Boeck_550				De los Rios, P. (2008) A null model for explain crustacean zooplankton species associations in central and southern Patagonian inland waters. Anales Instituto Patagonia (Chile), 36, 25-34					sub-polar forest		Chile	CL	Kon Aiken II	52°51'S, 70°55'W	-52.85	-70.916667			0.01667		urn:lsid:marinespecies.org:taxname:349251	Boeckella poppei	Animalia	Arthropoda	Hexanauplia	Calanoida	Centropagidae	Boeckella	species	(Mrázek, 1901)
urn:UCHILE:LEM:Inv:Crus:Boeck_551	Text		urn:UCHILE:LEM:Inv:Crus:Boeck	HumanObservation	urn:UCHILE:LEM:Inv:Crus:Boeck_551				De los Rios, P. (2008) A null model for explain crustacean zooplankton species associations in central and southern Patagonian inland waters. Anales Instituto Patagonia (Chile), 36, 25-34					sub-polar forest		Chile	CL	Kon Aiken III	52°51'S, 70°55'W	-52.85	-70.916667			0.01667		urn:lsid:marinespecies.org:taxname:349251	Boeckella poppei	Animalia	Arthropoda	Hexanauplia	Calanoida	Centropagidae	Boeckella	species	(Mrázek, 1901)
urn:UCHILE:LEM:Inv:Crus:Boeck_552	Text		urn:UCHILE:LEM:Inv:Crus:Boeck	HumanObservation	urn:UCHILE:LEM:Inv:Crus:Boeck_552				De los Rios, P. (2008) A null model for explain crustacean zooplankton species associations in central and southern Patagonian inland waters. Anales Instituto Patagonia (Chile), 36, 25-34					sub-polar forest		Chile	CL	Kon Aiken IV	52°51'S, 70°55'W	-52.85	-70.916667			0.01667		urn:lsid:marinespecies.org:taxname:349251	Boeckella poppei	Animalia	Arthropoda	Hexanauplia	Calanoida	Centropagidae	Boeckella	species	(Mrázek, 1901)
urn:UCHILE:LEM:Inv:Crus:Boeck_553	Text		urn:UCHILE:LEM:Inv:Crus:Boeck	HumanObservation	urn:UCHILE:LEM:Inv:Crus:Boeck_553				De los Rios, P. (2008) A null model for explain crustacean zooplankton species associations in central and southern Patagonian inland waters. Anales Instituto Patagonia (Chile), 36, 25-34					sub-polar forest		Chile	CL	Kon Aiken V	52°51'S, 70°55'W	-52.85	-70.916667			0.01667		urn:lsid:marinespecies.org:taxname:349251	Boeckella poppei	Animalia	Arthropoda	Hexanauplia	Calanoida	Centropagidae	Boeckella	species	(Mrázek, 1901)
urn:UCHILE:LEM:Inv:Crus:Boeck_554	Text		urn:UCHILE:LEM:Inv:Crus:Boeck	HumanObservation	urn:UCHILE:LEM:Inv:Crus:Boeck_554				De los Rios, P. (2008) A null model for explain crustacean zooplankton species associations in central and southern Patagonian inland waters. Anales Instituto Patagonia (Chile), 36, 25-34					sub-polar forest		Chile	CL	Kon Aiken VI	52°51'S, 70°55'W	-52.85	-70.916667			0.01667		urn:lsid:marinespecies.org:taxname:349251	Boeckella poppei	Animalia	Arthropoda	Hexanauplia	Calanoida	Centropagidae	Boeckella	species	(Mrázek, 1901)
urn:UCHILE:LEM:Inv:Crus:Boeck_555	Text		urn:UCHILE:LEM:Inv:Crus:Boeck	HumanObservation	urn:UCHILE:LEM:Inv:Crus:Boeck_555				De los Rios, P. (2008) A null model for explain crustacean zooplankton species associations in central and southern Patagonian inland waters. Anales Instituto Patagonia (Chile), 36, 25-34					sub-polar forest		Chile	CL	Laredo I	52°57'S, 70°49'W	-52.95	-70.816667			0.01667		urn:lsid:marinespecies.org:taxname:349251	Boeckella poppei	Animalia	Arthropoda	Hexanauplia	Calanoida	Centropagidae	Boeckella	species	(Mrázek, 1901)
urn:UCHILE:LEM:Inv:Crus:Boeck_556	Text		urn:UCHILE:LEM:Inv:Crus:Boeck	HumanObservation	urn:UCHILE:LEM:Inv:Crus:Boeck_556				De los Rios, P. (2008) A null model for explain crustacean zooplankton species associations in central and southern Patagonian inland waters. Anales Instituto Patagonia (Chile), 36, 25-34					sub-polar forest		Chile	CL	Laredo II	52°57'S, 70°49'W	-52.95	-70.816667			0.01667		urn:lsid:marinespecies.org:taxname:349251	Boeckella poppei	Animalia	Arthropoda	Hexanauplia	Calanoida	Centropagidae	Boeckella	species	(Mrázek, 1901)
urn:UCHILE:LEM:Inv:Crus:Boeck_557	Text		urn:UCHILE:LEM:Inv:Crus:Boeck	HumanObservation	urn:UCHILE:LEM:Inv:Crus:Boeck_557				De los Ríos, P. & Sobenes, C. (2012) Sobreposición de tamaños corporales en comunidades de crustáceos zooplanctónicos lacustres de la Patagonia (47-53°S, Chile). Anales Instituto Patagonia (Chile), 40(1), 119-124					sub-polar forest		Chile	CL	Laguna los Palos	52°43'S, 71°02'W	-52.716667	-71.033333			0.01667		urn:lsid:marinespecies.org:taxname:349251	Boeckella poppei	Animalia	Arthropoda	Hexanauplia	Calanoida	Centropagidae	Boeckella	species	(Mrázek, 1901)
urn:UCHILE:LEM:Inv:Crus:Boeck_558	Text		urn:UCHILE:LEM:Inv:Crus:Boeck	HumanObservation	urn:UCHILE:LEM:Inv:Crus:Boeck_558				De los Rios, P. (2008) A null model for explain crustacean zooplankton species associations in central and southern Patagonian inland waters. Anales Instituto Patagonia (Chile), 36, 25-34					sub-polar forest		Chile	CL	Rio Chico	53°06'S, 70°53'W	-53.1	-70.883333			0.01667		urn:lsid:marinespecies.org:taxname:349251	Boeckella poppei	Animalia	Arthropoda	Hexanauplia	Calanoida	Centropagidae	Boeckella	species	(Mrázek, 1901)
urn:UCHILE:LEM:Inv:Crus:Boeck_559	Text		urn:UCHILE:LEM:Inv:Crus:Boeck	HumanObservation	urn:UCHILE:LEM:Inv:Crus:Boeck_559				De los Rios, P. (2008) A null model for explain crustacean zooplankton species associations in central and southern Patagonian inland waters. Anales Instituto Patagonia (Chile), 36, 25-34					sub-polar forest		Chile	CL	Kon Aiken	52°50'S, 71°10'W	-52.833333	-71.166667			0.01667		urn:lsid:marinespecies.org:taxname:349251	Boeckella poppei	Animalia	Arthropoda	Hexanauplia	Calanoida	Centropagidae	Boeckella	species	(Mrázek, 1901)
urn:UCHILE:LEM:Inv:Crus:Boeck_560	Text		urn:UCHILE:LEM:Inv:Crus:Boeck	HumanObservation	urn:UCHILE:LEM:Inv:Crus:Boeck_560				De los Rios, P. (2008) A null model for explain crustacean zooplankton species associations in central and southern Patagonian inland waters. Anales Instituto Patagonia (Chile), 36, 25-34					sub-polar forest		Chile	CL	Monserrat	51°07'S, 72°47'W	-51.116667	-72.783333			0.01667		urn:lsid:marinespecies.org:taxname:349251	Boeckella poppei	Animalia	Arthropoda	Hexanauplia	Calanoida	Centropagidae	Boeckella	species	(Mrázek, 1901)
urn:UCHILE:LEM:Inv:Crus:Boeck_561	Text		urn:UCHILE:LEM:Inv:Crus:Boeck	HumanObservation	urn:UCHILE:LEM:Inv:Crus:Boeck_561				De los Rios, P. (2008) A null model for explain crustacean zooplankton species associations in central and southern Patagonian inland waters. Anales Instituto Patagonia (Chile), 36, 25-34					sub-polar forest		Chile	CL	Vega del Toro	51°07'S, 72°40'W	-51.116667	-72.666667			0.01667		urn:lsid:marinespecies.org:taxname:349251	Boeckella poppei	Animalia	Arthropoda	Hexanauplia	Calanoida	Centropagidae	Boeckella	species	(Mrázek, 1901)
urn:UCHILE:LEM:Inv:Crus:Boeck_562	Text		urn:UCHILE:LEM:Inv:Crus:Boeck	HumanObservation	urn:UCHILE:LEM:Inv:Crus:Boeck_562				De los Rios, P. (2008) A null model for explain crustacean zooplankton species associations in central and southern Patagonian inland waters. Anales Instituto Patagonia (Chile), 36, 25-34					sub-polar forest		Chile	CL	Guanaco	51°01'S, 72°50'W	-51.016667	-72.833333			0.01667		urn:lsid:marinespecies.org:taxname:349251	Boeckella poppei	Animalia	Arthropoda	Hexanauplia	Calanoida	Centropagidae	Boeckella	species	(Mrázek, 1901)
urn:UCHILE:LEM:Inv:Crus:Boeck_563	Text		urn:UCHILE:LEM:Inv:Crus:Boeck	HumanObservation	urn:UCHILE:LEM:Inv:Crus:Boeck_563				De los Rios, P. (2008) A null model for explain crustacean zooplankton species associations in central and southern Patagonian inland waters. Anales Instituto Patagonia (Chile), 36, 25-34					sub-polar forest		Chile	CL	Paso	51°01'S, 72°55'W	-51.016667	-72.916667			0.01667		urn:lsid:marinespecies.org:taxname:349251	Boeckella poppei	Animalia	Arthropoda	Hexanauplia	Calanoida	Centropagidae	Boeckella	species	(Mrázek, 1901)
urn:UCHILE:LEM:Inv:Crus:Boeck_564	Text		urn:UCHILE:LEM:Inv:Crus:Boeck	HumanObservation	urn:UCHILE:LEM:Inv:Crus:Boeck_564				De los Rios, P. (2008) A null model for explain crustacean zooplankton species associations in central and southern Patagonian inland waters. Anales Instituto Patagonia (Chile), 36, 25-34					sub-polar forest		Chile	CL	Redonda	51°01'S, 72°52'W	-51.016667	-72.866667			0.01667		urn:lsid:marinespecies.org:taxname:349251	Boeckella poppei	Animalia	Arthropoda	Hexanauplia	Calanoida	Centropagidae	Boeckella	species	(Mrázek, 1901)
urn:UCHILE:LEM:Inv:Crus:Boeck_565	Text		urn:UCHILE:LEM:Inv:Crus:Boeck	HumanObservation	urn:UCHILE:LEM:Inv:Crus:Boeck_565				De los Rios, P. (2008) A null model for explain crustacean zooplankton species associations in central and southern Patagonian inland waters. Anales Instituto Patagonia (Chile), 36, 25-34					sub-polar forest		Chile	CL	Larga	51°01'S, 72°52'W	-51.016667	-72.866667			0.01667		urn:lsid:marinespecies.org:taxname:349251	Boeckella poppei	Animalia	Arthropoda	Hexanauplia	Calanoida	Centropagidae	Boeckella	species	(Mrázek, 1901)
urn:UCHILE:LEM:Inv:Crus:Boeck_566	Text		urn:UCHILE:LEM:Inv:Crus:Boeck	HumanObservation	urn:UCHILE:LEM:Inv:Crus:Boeck_566				Soto, D. & De los Ríos, P. (2006). Influence of trophic status and conductivity on zooplankton composition in lakes and ponds of Torres del Paine National Park (Chile). Biología, Bratislava, 61(5), 541546					sub-polar forest		Chile	CL	Melliza este (Torres del Paine National Park)	51°03'S, 72°57'W	-51.05	-72.95			0.01667		urn:lsid:marinespecies.org:taxname:349251	Boeckella poppei	Animalia	Arthropoda	Hexanauplia	Calanoida	Centropagidae	Boeckella	species	(Mrázek, 1901)
urn:UCHILE:LEM:Inv:Crus:Boeck_567	Text		urn:UCHILE:LEM:Inv:Crus:Boeck	HumanObservation	urn:UCHILE:LEM:Inv:Crus:Boeck_567				De los Rios, P. (2008) A null model for explain crustacean zooplankton species associations in central and southern Patagonian inland waters. Anales Instituto Patagonia (Chile), 36, 25-34					sub-polar forest		Chile	CL	Isidoro	50°57'S, 72°53'W	-50.95	-72.883333			0.01667		urn:lsid:marinespecies.org:taxname:349251	Boeckella poppei	Animalia	Arthropoda	Hexanauplia	Calanoida	Centropagidae	Boeckella	species	(Mrázek, 1901)
urn:UCHILE:LEM:Inv:Crus:Boeck_568	Text		urn:UCHILE:LEM:Inv:Crus:Boeck	HumanObservation	urn:UCHILE:LEM:Inv:Crus:Boeck_568				De los Rios, P. (2008) A null model for explain crustacean zooplankton species associations in central and southern Patagonian inland waters. Anales Instituto Patagonia (Chile), 36, 25-34					sub-polar forest		Chile	CL	Balmaceda I	45°53'S, 72°40'W	-45.883333	-72.666667			0.01667		urn:lsid:marinespecies.org:taxname:349251	Boeckella poppei	Animalia	Arthropoda	Hexanauplia	Calanoida	Centropagidae	Boeckella	species	(Mrázek, 1901)
urn:UCHILE:LEM:Inv:Crus:Boeck_569	Text		urn:UCHILE:LEM:Inv:Crus:Boeck	HumanObservation	urn:UCHILE:LEM:Inv:Crus:Boeck_569				De los Rios, P. (2008) A null model for explain crustacean zooplankton species associations in central and southern Patagonian inland waters. Anales Instituto Patagonia (Chile), 36, 25-34					sub-polar forest		Chile	CL	Balmaceda II	45°53'S, 72°40'W	-45.883333	-72.666667			0.01667		urn:lsid:marinespecies.org:taxname:349251	Boeckella poppei	Animalia	Arthropoda	Hexanauplia	Calanoida	Centropagidae	Boeckella	species	(Mrázek, 1901)
urn:UCHILE:LEM:Inv:Crus:Boeck_570	Text		urn:UCHILE:LEM:Inv:Crus:Boeck	HumanObservation	urn:UCHILE:LEM:Inv:Crus:Boeck_570				De los Rios, P. (2008) A null model for explain crustacean zooplankton species associations in central and southern Patagonian inland waters. Anales Instituto Patagonia (Chile), 36, 25-34					sub-polar forest		Chile	CL	Balmaceda II	45°53'S, 72°40'W	-45.883333	-72.666667			0.01667		urn:lsid:marinespecies.org:taxname:349251	Boeckella poppei	Animalia	Arthropoda	Hexanauplia	Calanoida	Centropagidae	Boeckella	species	(Mrázek, 1901)
urn:UCHILE:LEM:Inv:Crus:Boeck_573	PhysicalObject	Molecular Ecology Lab | Universidad de Chile	urn:UCHILE:LEM:Inv:Crus:Boeck	PreservedSpecimen	urn:UCHILE:LEM:Inv:Crus:Boeck_573	Claudia Maturana	whole animal (ETOH) | DNA extract		Present study		Oct-18	2018	October	Grassland		Chile	CL	Tierra del Fuego TF1	52°33.665'S, 69°25.166'W	-52.561083	-69.419433	WGS84	8	0.00001	Claudia Maturana	urn:lsid:marinespecies.org:taxname:349251	Boeckella poppei	Animalia	Arthropoda	Hexanauplia	Calanoida	Centropagidae	Boeckella	species	(Mrázek, 1901)
urn:UCHILE:LEM:Inv:Crus:Boeck_574	PhysicalObject	Molecular Ecology Lab | Universidad de Chile	urn:UCHILE:LEM:Inv:Crus:Boeck	PreservedSpecimen	urn:UCHILE:LEM:Inv:Crus:Boeck_574	Claudia Maturana	whole animal (ETOH) | DNA extract		Present study		Oct-18	2018	October	Grassland		Chile	CL	Punta Delgada, Brunswick Pen.	52°25.960'S, 69°38.197'W	-52.432667	-69.636617	WGS84	8	0.00001	Claudia Maturana	urn:lsid:marinespecies.org:taxname:349251	Boeckella poppei	Animalia	Arthropoda	Hexanauplia	Calanoida	Centropagidae	Boeckella	species	(Mrázek, 1901)
urn:UCHILE:LEM:Inv:Crus:Boeck_575	PhysicalObject	Molecular Ecology Lab | Universidad de Chile	urn:UCHILE:LEM:Inv:Crus:Boeck	PreservedSpecimen	urn:UCHILE:LEM:Inv:Crus:Boeck_575	Claudia Maturana	whole animal (ETOH) | DNA extract		Present study		Oct-18	2018	October	Grassland		Chile	CL	Tierra del Fuego TF4	52°50.761'S, 69°51.897'W	-52.846017	-69.86495	WGS84	8	0.00001	Claudia Maturana	urn:lsid:marinespecies.org:taxname:349251	Boeckella poppei	Animalia	Arthropoda	Hexanauplia	Calanoida	Centropagidae	Boeckella	species	(Mrázek, 1901)
urn:UCHILE:LEM:Inv:Crus:Boeck_576	PhysicalObject	Molecular Ecology Lab | Universidad de Chile	urn:UCHILE:LEM:Inv:Crus:Boeck	PreservedSpecimen	urn:UCHILE:LEM:Inv:Crus:Boeck_576	Sebastian Rosenfeld	whole animal (ETOH) | DNA extract		Present study		Feb-18	2018	February	sub-polar forest		Chile	CL	Laguna Pequeña, Puerto Natales	51°16.245'S, 72°34.821'W	-51.27075	-72.58035	WGS84	8	0.00001	Claudia Maturana | Sebastian Rosenfeld	urn:lsid:marinespecies.org:taxname:349251	Boeckella brasiliensis	Animalia	Arthropoda	Hexanauplia	Calanoida	Centropagidae	Boeckella	species	(Lubbock, 1855)
urn:UCHILE:LEM:Inv:Crus:Boeck_577	PhysicalObject	Molecular Ecology Lab | Universidad de Chile	urn:UCHILE:LEM:Inv:Crus:Boeck	PreservedSpecimen	urn:UCHILE:LEM:Inv:Crus:Boeck_577	Sebastian Rosenfeld	whole animal (ETOH) | DNA extract		Present study		Feb-18	2018	February	sub-polar forest		Chile	CL	Sofia, Puerto Natales	51°32.396'S, 72°35.757'W	-51.539933	-72.59595	WGS84	8	0.00001	Sebastian Rosenfeld	urn:lsid:marinespecies.org:taxname:349251	Boeckella poppei	Animalia	Arthropoda	Hexanauplia	Calanoida	Centropagidae	Boeckella	species	(Mrázek, 1901)
urn:UCHILE:LEM:Inv:Crus:Boeck_578	PhysicalObject	Molecular Ecology Lab | Universidad de Chile	urn:UCHILE:LEM:Inv:Crus:Boeck	PreservedSpecimen	urn:UCHILE:LEM:Inv:Crus:Boeck_578	Sebastian Rosenfeld	whole animal (ETOH) | DNA extract		Present study		Feb-18	2018	February	sub-polar forest		Chile	CL	Laguna Parrillar, Punta Arenas	53°23.367'S, 71°08.772'W	-53.38945	-71.1462	WGS84	8	0.00001	Sebastian Rosenfeld	urn:lsid:marinespecies.org:taxname:349251	Boeckella poppei	Animalia	Arthropoda	Hexanauplia	Calanoida	Centropagidae	Boeckella	species	(Mrázek, 1901)
urn:UCHILE:LEM:Inv:Crus:Boeck_579	PhysicalObject	Molecular Ecology Lab | Universidad de Chile	urn:UCHILE:LEM:Inv:Crus:Boeck	PreservedSpecimen	urn:UCHILE:LEM:Inv:Crus:Boeck_579	Sebastian Rosenfeld	whole animal (ETOH) | DNA extract		Present study		Feb-18	2018	February	sub-polar forest		Chile	CL	Charco San Juan, Fuerte Bulnes	53°42.327'S, 70°58.170'W	-53.70545	-70.9695	WGS84	8	0.00001	Sebastian Rosenfeld	urn:lsid:marinespecies.org:taxname:349251	Boeckella poppei	Animalia	Arthropoda	Hexanauplia	Calanoida	Centropagidae	Boeckella	species	(Mrázek, 1901)
urn:UCHILE:LEM:Inv:Crus:Boeck_582	Text		urn:UCHILE:LEM:Inv:Crus:Boeck	HumanObservation	urn:UCHILE:LEM:Inv:Crus:Boeck_582				Menu-Marque, S., Morrone, J.J. & Locascio, C. (2000) Distributional pattern of the South American species of Boeckella (Copepoda: Centropagidae): A track analysis. Journal of Crustacean Biology, 20, 262-272.					Grassland		Argentina	AR	R. Santa Cruz	50°12'S, 71°38'W	-50.2	-71.633333			0.01667		urn:lsid:marinespecies.org:taxname:349262	Boeckella silvestrii	Animalia	Arthropoda	Hexanauplia	Calanoida	Centropagidae	Boeckella	species	(Daday, 1901)
urn:UCHILE:LEM:Inv:Crus:Boeck_583	Text		urn:UCHILE:LEM:Inv:Crus:Boeck	HumanObservation	urn:UCHILE:LEM:Inv:Crus:Boeck_583				Menu-Marque, S., Morrone, J.J. & Locascio, C. (2000) Distributional pattern of the South American species of Boeckella (Copepoda: Centropagidae): A track analysis. Journal of Crustacean Biology, 20, 262-272.					sub-polar forest		Argentina	AR	Lake San Martin	48°52'S, 72°40'W	-48.866667	-72.666667			0.01667		urn:lsid:marinespecies.org:taxname:349262	Boeckella silvestrii	Animalia	Arthropoda	Hexanauplia	Calanoida	Centropagidae	Boeckella	species	(Daday, 1901)
urn:UCHILE:LEM:Inv:Crus:Boeck_584	Text		urn:UCHILE:LEM:Inv:Crus:Boeck	HumanObservation	urn:UCHILE:LEM:Inv:Crus:Boeck_584				Menu-Marque, S., Morrone, J.J. & Locascio, C. (2000) Distributional pattern of the South American species of Boeckella (Copepoda: Centropagidae): A track analysis. Journal of Crustacean Biology, 20, 262-272.					Grassland		Argentina	AR	Lake De Garayalde	44°38'S, 66°44'W	-44.633333	-66.733333			0.01667		urn:lsid:marinespecies.org:taxname:349262	Boeckella silvestrii	Animalia	Arthropoda	Hexanauplia	Calanoida	Centropagidae	Boeckella	species	(Daday, 1901)
urn:UCHILE:LEM:Inv:Crus:Boeck_494	PhysicalObject	Molecular Ecology Lab | Universidad de Chile	urn:UCHILE:LEM:Inv:Crus:Boeck	PreservedSpecimen	urn:UCHILE:LEM:Inv:Crus:Boeck_494	Claudia Maturana	whole animal (ETOH) | DNA extract		Present study		Jan-17	2017	January	maritime Antarctica	South Shetland Islands	Antarctica	AQ	Great Wall Base, King George Island	62°13.000'S, 58°57.910'W	-62.216667	-58.965167	WGS84	8	0.00001	Claudia Maturana	urn:lsid:marinespecies.org:taxname:349251	Boeckella poppei	Animalia	Arthropoda	Hexanauplia	Calanoida	Centropagidae	Boeckella	species	(Mrázek, 1901)
urn:UCHILE:LEM:Inv:Crus:Boeck_495	PhysicalObject	Molecular Ecology Lab | Universidad de Chile	urn:UCHILE:LEM:Inv:Crus:Boeck	PreservedSpecimen	urn:UCHILE:LEM:Inv:Crus:Boeck_495	Claudia Maturana	whole animal (ETOH) | DNA extract		Present study		Jan-17	2017	January	maritime Antarctica	South Shetland Islands	Antarctica	AQ	Artigas Base, King George Island	62°11.003'S, 58°54.303'W	-62.183383	-58.90505	WGS84	8	0.00001	Claudia Maturana	urn:lsid:marinespecies.org:taxname:349251	Boeckella poppei	Animalia	Arthropoda	Hexanauplia	Calanoida	Centropagidae	Boeckella	species	(Mrázek, 1901)
urn:UCHILE:LEM:Inv:Crus:Boeck_499	PhysicalObject	Molecular Ecology Lab | Universidad de Chile	urn:UCHILE:LEM:Inv:Crus:Boeck	PreservedSpecimen	urn:UCHILE:LEM:Inv:Crus:Boeck_499	Claudia Maturana	whole animal (ETOH) | DNA extract		Present study		Feb-17	2017	February	maritime Antarctica	South Shetland Islands	Antarctica	AQ	Crater Lake, Deception Island	62°59.062'S, 60°40.358'W	-62.984367	-60.672633	WGS84	8	0.00001	Claudia Maturana	urn:lsid:marinespecies.org:taxname:349251	Boeckella poppei	Animalia	Arthropoda	Hexanauplia	Calanoida	Centropagidae	Boeckella	species	(Mrázek, 1901)
urn:UCHILE:LEM:Inv:Crus:Boeck_500	PhysicalObject	Molecular Ecology Lab | Universidad de Chile	urn:UCHILE:LEM:Inv:Crus:Boeck	PreservedSpecimen	urn:UCHILE:LEM:Inv:Crus:Boeck_500	Claudia Maturana	whole animal (ETOH) | DNA extract		Present study		Feb-17	2017	February	maritime Antarctica	South Shetland Islands	Antarctica	AQ	Zapatilla Lake, Deception Island	62°59.028'S, 60°40.507'W	-62.9838	-60.675117	WGS84	8	0.00001	Claudia Maturana	urn:lsid:marinespecies.org:taxname:349251	Boeckella poppei	Animalia	Arthropoda	Hexanauplia	Calanoida	Centropagidae	Boeckella	species	(Mrázek, 1901)
urn:UCHILE:LEM:Inv:Crus:Boeck_501	PhysicalObject	Molecular Ecology Lab | Universidad de Chile	urn:UCHILE:LEM:Inv:Crus:Boeck	PreservedSpecimen	urn:UCHILE:LEM:Inv:Crus:Boeck_501	Karin Gerard | Javier Naretto | Elie Poulin	whole animal (ETOH) | DNA extract		Present study		Feb-17	2017	February	maritime Antarctica	South Shetland Islands	Antarctica	AQ	Irizar, Deception Island	62°58.796'S, 60°42.332'W	-62.979933	-60.705533	WGS84	8	0.00001	Claudia Maturana	urn:lsid:marinespecies.org:taxname:349251	Boeckella poppei	Animalia	Arthropoda	Hexanauplia	Calanoida	Centropagidae	Boeckella	species	(Mrázek, 1901)
urn:UCHILE:LEM:Inv:Crus:Boeck_502	PhysicalObject	Molecular Ecology Lab | Universidad de Chile	urn:UCHILE:LEM:Inv:Crus:Boeck	PreservedSpecimen	urn:UCHILE:LEM:Inv:Crus:Boeck_502	Claudia Maturana	whole animal (ETOH) | DNA extract		Present study		Feb-17	2017	February	maritime Antarctica	South Shetland Islands	Antarctica	AQ	Lobo, Isla Robert	62°22.738'S, 59°41.893'W	-62.378967	-59.698217	WGS84	8	0.00001	Claudia Maturana	urn:lsid:marinespecies.org:taxname:349251	Boeckella poppei	Animalia	Arthropoda	Hexanauplia	Calanoida	Centropagidae	Boeckella	species	(Mrázek, 1901)
urn:UCHILE:LEM:Inv:Crus:Boeck_503	PhysicalObject	Molecular Ecology Lab | Universidad de Chile	urn:UCHILE:LEM:Inv:Crus:Boeck	PreservedSpecimen	urn:UCHILE:LEM:Inv:Crus:Boeck_503	Claudia Maturana	whole animal (ETOH) | DNA extract		Present study		Feb-17	2017	February	maritime Antarctica	South Shetland Islands	Antarctica	AQ	Alfa Quebec, Isla Robert	62°22.782'S, 59°41.762'W	-62.3797	-59.696033	WGS84	8	0.00001	Claudia Maturana	urn:lsid:marinespecies.org:taxname:349251	Boeckella poppei	Animalia	Arthropoda	Hexanauplia	Calanoida	Centropagidae	Boeckella	species	(Mrázek, 1901)
urn:UCHILE:LEM:Inv:Crus:Boeck_594	Text		urn:UCHILE:LEM:Inv:Crus:Boeck	HumanObservation	urn:UCHILE:LEM:Inv:Crus:Boeck_594				Menu-Marque, S. & Balseiro, E. (2000) Boeckella antiqua n. sp. (Copepoda, Calanoida, Centropagidae) from Patagonia. Hydrobiologia, 429, 17; Pérez, P., Ferraro, M. & Zagarese H. (2012) The relative contributions of diet and associated microbiota to the accumulation of UV-absorbing mycosporine-like amino acids in the freshwater copepod Boeckella antiqua. Freshwater Biology, doi:10.1111/j.1365-2427…					Grassland		Argentina	AR	Laguna los Juncos	41°04'S, 71°00'W	-41.066667	-71			0.01667		urn:lsid:marinespecies.org:taxname:361658	Boeckella antiqua	Animalia	Arthropoda	Hexanauplia	Calanoida	Centropagidae	Boeckella	species	Menu-Marque & Balseiro, 2000
urn:UCHILE:LEM:Inv:Crus:Boeck_504	PhysicalObject	Molecular Ecology Lab | Universidad de Chile	urn:UCHILE:LEM:Inv:Crus:Boeck	PreservedSpecimen	urn:UCHILE:LEM:Inv:Crus:Boeck_504	Claudia Maturana	whole animal (ETOH) | DNA extract		Present study		Feb-17	2017	February	maritime Antarctica	South Shetland Islands	Antarctica	AQ	Lago glaciar, King George Island	62°10.088'S, 58°27.640'W	-62.168133	-58.460667	WGS84	8	0.00001	Claudia Maturana	urn:lsid:marinespecies.org:taxname:349251	Boeckella poppei	Animalia	Arthropoda	Hexanauplia	Calanoida	Centropagidae	Boeckella	species	(Mrázek, 1901)
urn:UCHILE:LEM:Inv:Crus:Boeck_505	PhysicalObject	Molecular Ecology Lab | Universidad de Chile	urn:UCHILE:LEM:Inv:Crus:Boeck	PreservedSpecimen	urn:UCHILE:LEM:Inv:Crus:Boeck_505	Claudia Maturana	whole animal (ETOH) | DNA extract		Present study		Feb-17	2017	February	maritime Antarctica	South Shetland Islands	Antarctica	AQ	Arctowski Base, King George Island	62°09.937'S, 58°28.210'W	-62.165617	-58.470167	WGS84	8	0.00001	Claudia Maturana	urn:lsid:marinespecies.org:taxname:349251	Boeckella poppei	Animalia	Arthropoda	Hexanauplia	Calanoida	Centropagidae	Boeckella	species	(Mrázek, 1901)
urn:UCHILE:LEM:Inv:Crus:Boeck_597	PhysicalObject	Molecular Ecology Lab | Universidad de Chile	urn:UCHILE:LEM:Inv:Crus:Boeck	PreservedSpecimen	urn:UCHILE:LEM:Inv:Crus:Boeck_597	Sebastian Rosenfeld	whole animal (ETOH) | DNA extract		Present study		May-17	2017	May	sub-polar forest		Chile	CL	Seno Otway, Punta Arenas	53° 01.447'S, 71° 06.315'W	-53.024117	-71.10525	WGS84	8	0.00001	Claudia Maturana	urn:lsid:marinespecies.org:taxname:349217	Boeckella brevicaudata	Animalia	Arthropoda	Hexanauplia	Calanoida	Centropagidae	Boeckella	species	(Brady, 1875)
urn:UCHILE:LEM:Inv:Crus:Boeck_506	PhysicalObject	Molecular Ecology Lab | Universidad de Chile	urn:UCHILE:LEM:Inv:Crus:Boeck	PreservedSpecimen	urn:UCHILE:LEM:Inv:Crus:Boeck_506	Zambra Lopez	whole animal (ETOH) | DNA extract		Present study		Jan-17	2017	January	maritime Antarctica	South Shetland Islands	Antarctica	AQ	Prat Base, Greenwich Island	62°28.900'S, 59°37.817'W	-62.481667	-59.630283	WGS84	8	0.00001	Claudia Maturana	urn:lsid:marinespecies.org:taxname:349251	Boeckella poppei	Animalia	Arthropoda	Hexanauplia	Calanoida	Centropagidae	Boeckella	species	(Mrázek, 1901)
urn:UCHILE:LEM:Inv:Crus:Boeck_599	PhysicalObject	Molecular Ecology Lab | Universidad de Chile	urn:UCHILE:LEM:Inv:Crus:Boeck	PreservedSpecimen	urn:UCHILE:LEM:Inv:Crus:Boeck_599	Javier Rendoll	whole animal (ETOH) | DNA extract		Present study		Apr-17	2017	April	sub-polar forest		Chile	CL	Yendegaia National Park	54°50'33.79"S 68°49'46.38"W	-54.842719	-68.82955	WGS84	8	0.00001	Claudia Maturana | Sebastian Rosenfeld	urn:lsid:marinespecies.org:taxname:349251	Boeckella poppei	Animalia	Arthropoda	Hexanauplia	Calanoida	Centropagidae	Boeckella	species	(Mrázek, 1901)
urn:UCHILE:LEM:Inv:Crus:Boeck_507	PhysicalObject	Molecular Ecology Lab | Universidad de Chile	urn:UCHILE:LEM:Inv:Crus:Boeck	PreservedSpecimen	urn:UCHILE:LEM:Inv:Crus:Boeck_507	Claudia Maturana	whole animal (ETOH) | DNA extract		Present study		Feb-18	2018	February	maritime Antarctica	South Shetland Islands	Antarctica	AQ	Somero Lake, Livingston Island	62°39.947'S, 61°06.737'W	-62.665783	-61.112283	WGS84	8	0.00001	Claudia Maturana	urn:lsid:marinespecies.org:taxname:349251	Boeckella poppei	Animalia	Arthropoda	Hexanauplia	Calanoida	Centropagidae	Boeckella	species	(Mrázek, 1901)
urn:UCHILE:LEM:Inv:Crus:Boeck_601	PhysicalObject	Molecular Ecology Lab | Universidad de Chile	urn:UCHILE:LEM:Inv:Crus:Boeck	PreservedSpecimen	urn:UCHILE:LEM:Inv:Crus:Boeck_601	Claudia Maturana	whole animal (ETOH) | DNA extract		Present study		Oct-17	2017	October	sub-polar forest		Chile	CL	San Gregorio, Punta Arenas	52° 41.642'S, 70° 52.371'W	-52.694033	-70.87285	WGS84	8	0.00001	Claudia Maturana	urn:lsid:marinespecies.org:taxname:349216	Boeckella brasiliensis	Animalia	Arthropoda	Hexanauplia	Calanoida	Centropagidae	Boeckella	species	(Lubbock, 1855)
urn:UCHILE:LEM:Inv:Crus:Boeck_602	PhysicalObject	Molecular Ecology Lab | Universidad de Chile	urn:UCHILE:LEM:Inv:Crus:Boeck	PreservedSpecimen	urn:UCHILE:LEM:Inv:Crus:Boeck_602	Claudia Maturana	whole animal (ETOH) | DNA extract		Present study		Oct-17	2017	October	sub-polar forest		Chile	CL	Laredo, Punta Arenas	52° 57.201'S, 70° 50.584'W	-52.95335	-70.843067	WGS84	8	0.00001	Claudia Maturana	urn:lsid:marinespecies.org:taxname:349216	Boeckella brasiliensis	Animalia	Arthropoda	Hexanauplia	Calanoida	Centropagidae	Boeckella	species	(Lubbock, 1855)
