# Supplementary material for: Distribution of the genus Boeckella (Crustacea, Copepoda, Calanoida, Centropagidae) at high latitudes in South America and the main Antarctic biogeographic regions
Source: Zookeys. 2019 Jun 10;854:1–15. doi: 10.3897/zookeys.854.29614 (PMC6579792; doi:10.3897/zookeys.854.29614)
Supplement: Supplementary material 1 [file zookeys-854-001-s001.zip › eml.xml]

<eml:eml xmlns:eml="eml://ecoinformatics.org/eml-2.1.1"
         xmlns:dc="http://purl.org/dc/terms/"
         xmlns:xsi="http://www.w3.org/2001/XMLSchema-instance"
         xsi:schemaLocation="eml://ecoinformatics.org/eml-2.1.1 http://rs.gbif.org/schema/eml-gbif-profile/1.1/eml.xsd"
         packageId="474ee54a-9eae-4b67-b79b-d8fc2d9ec884/v1.1" system="http://gbif.org" scope="system"
         xml:lang="eng">

<dataset>
  <alternateIdentifier>474ee54a-9eae-4b67-b79b-d8fc2d9ec884</alternateIdentifier>
  <alternateIdentifier>http://gbif-chile.mma.gob.cl/ipt/resource?r=boeckella_so</alternateIdentifier>
  <title xml:lang="eng">Occurrences of Boeckella at high latitudes in the southern hemisphere</title>
      <creator>
    <individualName>
        <givenName>Claudia </givenName>
      <surName>Maturana</surName>
    </individualName>
    <organizationName>University of Chile - Institute of Ecology and Biodiversity</organizationName>
    <positionName>PhD Student</positionName>
    <address>
        <deliveryPoint>Las Palmeras 3425</deliveryPoint>
        <city>Santiago</city>
        <administrativeArea>Nunoa</administrativeArea>
        <postalCode>7800024</postalCode>
        <country>CL</country>
    </address>
    <phone>+56 22 9787178</phone>
    <electronicMailAddress>cmaturana.ciencias@gmail.com</electronicMailAddress>
    <onlineUrl>https://www.researchgate.net/profile/Claudia_Maturana2</onlineUrl>
          <userId directory="http://orcid.org/">0000-0002-4427-8093</userId>
      </creator>
      <creator>
    <individualName>
        <givenName>Sebastian</givenName>
      <surName>Rosenfeld</surName>
    </individualName>
    <organizationName>University of Magallanes</organizationName>
    <positionName>Associate Researcher</positionName>
    <address>
        <deliveryPoint>Avenida Bulnes 01855</deliveryPoint>
        <city>Punta Arenas</city>
        <postalCode>6210427</postalCode>
        <country>CL</country>
    </address>
    <electronicMailAddress>sebastian.rosenfeld@umag.cl</electronicMailAddress>
    <onlineUrl>https://www.researchgate.net/profile/Sebastian_Rosenfeld?_iepl%5Bcontexts%5D%5B0%5D=searchReact&amp;_iepl%5BinteractionType%5D=headerSearchResearcher&amp;_iepl%5Bposition%5D=1&amp;_iepl%5BrgKey%5D=AC%3A5127850&amp;_sg%5B0%5D=Xo_3t5Gqh3HyH2jn885oWjd9xYpXiI2h7WVrlfFhqIet0OE2klyk2zH8ydeyatJ8_ZAa6Gz4BHzDiTspurjuo7CH50-tljvaPU28vmW4kNuid_WeIUKpyQ.l678ztAvVMBVRw0lNxkrjjg0hFZDAPbFLbTXUPuLJSCDsRKNXVxHFWJZLFepurCieWs6oAw9DiMjNIp7DDJoSw&amp;_sg%5B1%5D=zMA-5EDB0FRarzkAav_VRyYztKVXq1ccc7WY_dwDDmHSojBSgrX__y2a5JK5hFEMrGAf2xYtnoMxQg2VxTU.l678ztAvVMBVRw0lNxkrjjg0hFZDAPbFLbTXUPuLJSCDsRKNXVxHFWJZLFepurCieWs6oAw9DiMjNIp7DDJoSw&amp;_sgd%5B1%20word%5D=1&amp;_sgd%5B5-10%20characters%5D=1</onlineUrl>
      </creator>
      <creator>
    <individualName>
        <givenName>Javier</givenName>
      <surName>Naretto</surName>
    </individualName>
    <organizationName>Costa Humboldt - University of Chile</organizationName>
    <positionName>Director of Research</positionName>
    <address>
        <city>Santiago</city>
        <country>CL</country>
    </address>
    <electronicMailAddress>j.naretto.a@gmail.com</electronicMailAddress>
    <onlineUrl>http://www.costahumboldt.org</onlineUrl>
          <userId directory="https://www.linkedin.com/profile/view?id=">https://www.linkedin.com/in/javier-naretto-a250a093/</userId>
      </creator>
      <metadataProvider>
    <individualName>
        <givenName>Claudia </givenName>
      <surName>Maturana</surName>
    </individualName>
    <organizationName>University of Chile - Institute of Ecology and Biodiversity</organizationName>
    <positionName>PhD Student</positionName>
    <address>
        <deliveryPoint>Las Palmeras 3425</deliveryPoint>
        <city>Santiago</city>
        <administrativeArea>Nunoa</administrativeArea>
        <postalCode>7800024</postalCode>
        <country>CL</country>
    </address>
    <phone>+56 22 9787178</phone>
    <electronicMailAddress>cmaturana.ciencias@gmail.com</electronicMailAddress>
    <onlineUrl>https://www.researchgate.net/profile/Claudia_Maturana2</onlineUrl>
          <userId directory="http://orcid.org/">0000-0002-4427-8093</userId>
      </metadataProvider>
      <metadataProvider>
    <individualName>
        <givenName>Javier</givenName>
      <surName>Naretto</surName>
    </individualName>
    <organizationName>Costa Humboldt - University of Chile</organizationName>
    <positionName>Director of Research</positionName>
    <address>
        <city>Santiago</city>
        <country>CL</country>
    </address>
    <electronicMailAddress>j.naretto.a@gmail.com</electronicMailAddress>
    <onlineUrl>http://www.costahumboldt.org</onlineUrl>
          <userId directory="https://www.linkedin.com/profile/view?id=">https://www.linkedin.com/in/javier-naretto-a250a093/</userId>
      </metadataProvider>
      <metadataProvider>
    <individualName>
        <givenName>Sebastian </givenName>
      <surName>Rosenfeld</surName>
    </individualName>
    <organizationName>University of Magallanes</organizationName>
    <positionName>Associate Researcher</positionName>
    <address>
        <deliveryPoint>Avenida Bulnes 01855</deliveryPoint>
        <city>Punta Arenas</city>
        <postalCode>6210427</postalCode>
        <country>CL</country>
    </address>
    <electronicMailAddress>sebastian.rosenfeld@umag.cl</electronicMailAddress>
    <onlineUrl>https://www.researchgate.net/profile/Sebastian_Rosenfeld?_iepl%5Bcontexts%5D%5B0%5D=searchReact&amp;_iepl%5BinteractionType%5D=headerSearchResearcher&amp;_iepl%5Bposition%5D=1&amp;_iepl%5BrgKey%5D=AC%3A5127850&amp;_sg%5B0%5D=Xo_3t5Gqh3HyH2jn885oWjd9xYpXiI2h7WVrlfFhqIet0OE2klyk2zH8ydeyatJ8_ZAa6Gz4BHzDiTspurjuo7CH50-tljvaPU28vmW4kNuid_WeIUKpyQ.l678ztAvVMBVRw0lNxkrjjg0hFZDAPbFLbTXUPuLJSCDsRKNXVxHFWJZLFepurCieWs6oAw9DiMjNIp7DDJoSw&amp;_sg%5B1%5D=zMA-5EDB0FRarzkAav_VRyYztKVXq1ccc7WY_dwDDmHSojBSgrX__y2a5JK5hFEMrGAf2xYtnoMxQg2VxTU.l678ztAvVMBVRw0lNxkrjjg0hFZDAPbFLbTXUPuLJSCDsRKNXVxHFWJZLFepurCieWs6oAw9DiMjNIp7DDJoSw&amp;_sgd%5B1%20word%5D=1&amp;_sgd%5B5-10%20characters%5D=1</onlineUrl>
      </metadataProvider>
      <metadataProvider>
    <individualName>
        <givenName>Peter</givenName>
      <surName>Convey</surName>
    </individualName>
    <organizationName>British Antarctic Survey</organizationName>
    <positionName>Individual Merit Scientist</positionName>
    <address>
        <deliveryPoint>High Cross, Madingley Road</deliveryPoint>
        <city>Cambridge</city>
        <administrativeArea>Cambridgeshire</administrativeArea>
        <postalCode>Cambridge CB3 0ET</postalCode>
        <country>GB</country>
    </address>
    <electronicMailAddress>pcon@bas.ac.uk</electronicMailAddress>
    <onlineUrl>https://www.bas.ac.uk/profile/pcon/</onlineUrl>
          <userId directory="http://orcid.org/">0000-0001-8497-9903</userId>
      </metadataProvider>
      <metadataProvider>
    <individualName>
        <givenName>Elie</givenName>
      <surName>Poulin</surName>
    </individualName>
    <organizationName>University of Chile - Institute of Ecology and Biodiversity</organizationName>
    <positionName>Proffesor</positionName>
    <address>
        <deliveryPoint>Las Palmeras 3425</deliveryPoint>
        <city>Santiago</city>
        <administrativeArea>Nunoa</administrativeArea>
        <postalCode>7800003</postalCode>
        <country>CL</country>
    </address>
    <phone>+56 22 9787298</phone>
    <electronicMailAddress>epoulin@uchile.cl</electronicMailAddress>
    <onlineUrl>https://www.researchgate.net/profile/Elie_Poulin</onlineUrl>
          <userId directory="http://orcid.org/">0000-0001-7736-0969</userId>
      </metadataProvider>
      <metadataProvider>
    <individualName>
        <givenName>Zambra</givenName>
      <surName>Lopez</surName>
    </individualName>
    <organizationName>University of Chile - University of Magallanes - IDEAL</organizationName>
    <positionName>PhD student</positionName>
    <address>
        <deliveryPoint>Avenida Bulnes 01855</deliveryPoint>
        <city>Punta Arenas</city>
        <postalCode>6210427</postalCode>
        <country>CL</country>
    </address>
    <electronicMailAddress>zambralopez@gmail.com</electronicMailAddress>
    <onlineUrl>https://www.researchgate.net/profile/Zambra_Lopez</onlineUrl>
      </metadataProvider>
      <metadataProvider>
    <individualName>
        <givenName>Karin</givenName>
      <surName>Gerard</surName>
    </individualName>
    <organizationName>University of Magallanes </organizationName>
    <positionName>Assistant Proffesor </positionName>
    <address>
        <deliveryPoint>Avenida Bulnes 01855</deliveryPoint>
        <city>Punta Arenas</city>
        <postalCode>6210427</postalCode>
        <country>CL</country>
    </address>
    <electronicMailAddress>karin.gerard@umag.cl</electronicMailAddress>
    <onlineUrl>https://www.researchgate.net/profile/Karin_Gerard</onlineUrl>
          <userId directory="https://www.linkedin.com/profile/view?id=">https://www.linkedin.com/in/karin-gerard-77375b65/</userId>
      </metadataProvider>
      <metadataProvider>
    <individualName>
        <givenName>Tamara</givenName>
      <surName>Contador</surName>
    </individualName>
    <organizationName>University of Magallanes</organizationName>
    <positionName>Associate Researcher</positionName>
    <address>
        <deliveryPoint>Avenida Bulnes 01855</deliveryPoint>
        <city>Punta Arenas</city>
        <country>CL</country>
    </address>
    <electronicMailAddress>tamara.contador@umag.cl</electronicMailAddress>
    <onlineUrl>https://www.researchgate.net/profile/Tamara_Contador</onlineUrl>
          <userId directory="http://orcid.org/">0000-0002-0250-9877</userId>
      </metadataProvider>
      <metadataProvider>
    <individualName>
        <givenName>Javier</givenName>
      <surName>Rendoll</surName>
    </individualName>
    <organizationName>University of Magallanes</organizationName>
    <positionName>Researcher</positionName>
    <address>
        <deliveryPoint>Avenida Bulnes 01855</deliveryPoint>
        <city>Punta Arenas</city>
        <country>CL</country>
    </address>
    <electronicMailAddress>javier.rendoll@gmail.com</electronicMailAddress>
    <onlineUrl>https://www.researchgate.net/profile/Javier_Rendoll_Carcamo</onlineUrl>
      </metadataProvider>
      <metadataProvider>
    <individualName>
        <givenName>Jennifer </givenName>
      <surName>Jackson</surName>
    </individualName>
    <organizationName>British Antarctic Survey</organizationName>
    <positionName>Researcher</positionName>
    <address>
        <deliveryPoint>High Cross, Madingley Road</deliveryPoint>
        <city>Cambridge</city>
        <administrativeArea>Cambridgeshire</administrativeArea>
        <postalCode>CB3 0ET</postalCode>
        <country>GB</country>
    </address>
    <electronicMailAddress>jeck@bas.ac.uk</electronicMailAddress>
    <onlineUrl>https://www.researchgate.net/profile/Jennifer_Jackson21</onlineUrl>
      </metadataProvider>
      <associatedParty>
    <individualName>
        <givenName>Claudia </givenName>
      <surName>Maturana</surName>
    </individualName>
    <organizationName>University of Chile - Institute of Ecology and Biodiversity</organizationName>
    <positionName>PhD Student</positionName>
    <address>
        <deliveryPoint>Las Palmeras 3425</deliveryPoint>
        <city>Santiago</city>
        <administrativeArea>Nunoa</administrativeArea>
        <postalCode>7800024</postalCode>
        <country>CL</country>
    </address>
    <phone>+56 22 9787178</phone>
    <electronicMailAddress>cmaturana.ciencias@gmail.com</electronicMailAddress>
          <userId directory="http://orcid.org/">0000-0002-4427-8093</userId>
    <role>principalInvestigator</role>
      </associatedParty>
      <associatedParty>
    <individualName>
        <givenName>Javier</givenName>
      <surName>Naretto</surName>
    </individualName>
    <organizationName>Costa Humboldt</organizationName>
    <positionName>Director of Research</positionName>
    <address>
        <city>Santiago</city>
        <country>CL</country>
    </address>
    <electronicMailAddress>j.naretto.a@gmail.com</electronicMailAddress>
    <onlineUrl>http://www.costahumboldt.org/</onlineUrl>
          <userId directory="https://www.linkedin.com/profile/view?id=">https://www.linkedin.com/in/javier-naretto-a250a093/</userId>
    <role>author</role>
      </associatedParty>
  <pubDate>
      2018-10-16
  </pubDate>
  <language>eng</language>
  <abstract>
    <para>We present an updated database of 14 species of the genus Boeckella (Calanoida Centropagidae) generated from a combination of new field sampling data and published records. This data aims to provide a comprehensive description of the geographic distribution of the genus south of latitude 40ºS in southern South America and the three-main terrestrial biogeographic regions of Antarctica (i.e sub-Antarctic islands, maritime and continental Antarctica).
The database includes 340 records, 62 from field sampling and 278 from the literature.</para>
  </abstract>
      <keywordSet>
            <keyword>sub-Antarctic islands</keyword>
            <keyword>Antarctica</keyword>
            <keyword>Patagonia</keyword>
            <keyword>Calanoidea</keyword>
            <keyword>freshwater ecosystems</keyword>
            <keyword>Falkland</keyword>
            <keyword>Malvinas</keyword>
        <keywordThesaurus>n/a</keywordThesaurus>
      </keywordSet>
      <keywordSet>
            <keyword>Occurrence</keyword>
        <keywordThesaurus>GBIF Dataset Type Vocabulary: http://rs.gbif.org/vocabulary/gbif/dataset_type.xml</keywordThesaurus>
      </keywordSet>
      <keywordSet>
            <keyword>Specimen</keyword>
        <keywordThesaurus>GBIF Dataset Subtype Vocabulary: http://rs.gbif.org/vocabulary/gbif/dataset_subtype.xml</keywordThesaurus>
      </keywordSet>
  <intellectualRights>
    <para>This work is licensed under a <ulink url="http://creativecommons.org/licenses/by/4.0/legalcode"><citetitle>Creative Commons Attribution (CC-BY) 4.0 License</citetitle></ulink>.</para>
  </intellectualRights>
  <coverage>
      <geographicCoverage>
          <geographicDescription>The dataset comprises South America at latitudes beyond 40°S, which encompasses most of the Patagonian and sub-Antarctic Provinces and the classically defined terrestrial biogeographic regions of Antarctica. The latter include the core sub-Antarctic islands (South Georgia, Prince Edward Islands, Macquarie Island, Heard Island, Crozet, and Kerguelen Islands), maritime Antarctica (west coast of Antarctic Peninsula, South Shetland Islands, South Orkney Islands, South Sandwich Islands) and continental Antarctica. 
</geographicDescription>
        <boundingCoordinates>
          <westBoundingCoordinate>-180</westBoundingCoordinate>
          <eastBoundingCoordinate>180</eastBoundingCoordinate>
          <northBoundingCoordinate>-40</northBoundingCoordinate>
          <southBoundingCoordinate>-75</southBoundingCoordinate>
        </boundingCoordinates>
      </geographicCoverage>
          <temporalCoverage>
              <rangeOfDates>
                  <beginDate>
                    <calendarDate>2012-01-01</calendarDate>
                  </beginDate>
                <endDate>
                  <calendarDate>2018-10-16</calendarDate>
                </endDate>
              </rangeOfDates>
          </temporalCoverage>
          <taxonomicCoverage>
              <generalTaxonomicCoverage>The present dataset reports occurrences of the genus Boeckella at species level. </generalTaxonomicCoverage>
              <taxonomicClassification>
                  <taxonRankName>species</taxonRankName>
                <taxonRankValue>Boeckella antiqua</taxonRankValue>
              </taxonomicClassification>
              <taxonomicClassification>
                  <taxonRankName>species</taxonRankName>
                <taxonRankValue>Boeckella bergi</taxonRankValue>
              </taxonomicClassification>
              <taxonomicClassification>
                  <taxonRankName>species</taxonRankName>
                <taxonRankValue>Boeckella brasiliensis</taxonRankValue>
              </taxonomicClassification>
              <taxonomicClassification>
                  <taxonRankName>species</taxonRankName>
                <taxonRankValue>Boeckella brevicaudata</taxonRankValue>
              </taxonomicClassification>
              <taxonomicClassification>
                  <taxonRankName>species</taxonRankName>
                <taxonRankValue>Boeckella gibbosa</taxonRankValue>
              </taxonomicClassification>
              <taxonomicClassification>
                  <taxonRankName>species</taxonRankName>
                <taxonRankValue>Boeckella gracilipes</taxonRankValue>
              </taxonomicClassification>
              <taxonomicClassification>
                  <taxonRankName>species</taxonRankName>
                <taxonRankValue>Boeckella gracilis</taxonRankValue>
              </taxonomicClassification>
              <taxonomicClassification>
                  <taxonRankName>species</taxonRankName>
                <taxonRankValue>Boeckella longicauda</taxonRankValue>
              </taxonomicClassification>
              <taxonomicClassification>
                  <taxonRankName>species</taxonRankName>
                <taxonRankValue>Boeckella meteoris</taxonRankValue>
              </taxonomicClassification>
              <taxonomicClassification>
                  <taxonRankName>species</taxonRankName>
                <taxonRankValue>Boeckella michaelseni</taxonRankValue>
              </taxonomicClassification>
              <taxonomicClassification>
                  <taxonRankName>species</taxonRankName>
                <taxonRankValue>Boeckella poopoensis</taxonRankValue>
              </taxonomicClassification>
              <taxonomicClassification>
                  <taxonRankName>species</taxonRankName>
                <taxonRankValue>Boeckella poppei</taxonRankValue>
              </taxonomicClassification>
              <taxonomicClassification>
                  <taxonRankName>species</taxonRankName>
                <taxonRankValue>Boeckella silvestrii</taxonRankValue>
              </taxonomicClassification>
              <taxonomicClassification>
                  <taxonRankName>species</taxonRankName>
                <taxonRankValue>Boeckella vallentini</taxonRankValue>
              </taxonomicClassification>
          </taxonomicCoverage>
  </coverage>
  <purpose>
    <para>This data set was developed as part of the Ph.D. thesis of the principal investigator. The objectives is to publish records of the Boeckella for public domain in order to contribute to the knowledge of freshwater biodiversity and to provide a comprehensive description of the distribution of Boeckella at high latitudes.</para>
  </purpose>
  <maintenance>
    <description>
      <para>The resource will be updated irregularly, according to new data availability.</para>
    </description>
    <maintenanceUpdateFrequency>irregular</maintenanceUpdateFrequency>
  </maintenance>

      <contact>
    <individualName>
        <givenName>Claudia </givenName>
      <surName>Maturana</surName>
    </individualName>
    <organizationName>University of Chile - Institute of Ecology and Biodiversity</organizationName>
    <positionName>PhD Student</positionName>
    <address>
        <deliveryPoint>Las Palmeras 3425</deliveryPoint>
        <city>Santiago</city>
        <administrativeArea>Nunoa</administrativeArea>
        <postalCode>7800024</postalCode>
        <country>CL</country>
    </address>
    <phone>+56 22 9787178</phone>
    <electronicMailAddress>cmaturana.ciencias@gmail.com</electronicMailAddress>
    <onlineUrl>https://www.researchgate.net/profile/Claudia_Maturana2</onlineUrl>
          <userId directory="http://orcid.org/">0000-0002-4427-8093</userId>
      </contact>
      <contact>
    <individualName>
        <givenName>Elie </givenName>
      <surName>Poulin</surName>
    </individualName>
    <organizationName>University of Chile - Institute of Ecology and Biodiversity</organizationName>
    <positionName>Proffesor</positionName>
    <address>
        <deliveryPoint>Las Palmeras 3425</deliveryPoint>
        <city>Santiago</city>
        <administrativeArea>Nunoa</administrativeArea>
        <postalCode>7800003</postalCode>
        <country>CL</country>
    </address>
    <phone>+56 22 9787298</phone>
    <electronicMailAddress>epoulin@uchile.cl</electronicMailAddress>
    <onlineUrl>https://www.researchgate.net/profile/Elie_Poulin</onlineUrl>
          <userId directory="http://orcid.org/">0000-0001-7736-0969</userId>
      </contact>
  <methods>
        <methodStep>
          <description>
            <para>For taxonomic identification at species level, the fifth leg from male specimens was removed and observed under an inverted microscope at 10X and 20X for confirmation of diagnostic characters as described by Bayly (1992).

All available information was collated from the scientific literature reporting sampling or taxonomic revision of Boeckella species in southern South America, the sub-Antarctic islands, maritime and continental Antarctic. We included Boeckella records from 1855 to 1997 listed in the historical review of Menu-Marque et al. 2000 and additional information available in the literature from 1997 to present. Only records including the geographic location (coordinates) or approximate (identifiable) location of reported samples were incorporated in the database</para>
          </description>
        </methodStep>
      <sampling>
        <studyExtent>
          <description>
            <para>The dataset was filtered by the area of interest, defined as South America at latitudes beyond 40°S, which encompasses most of the Patagonian and sub-Antarctic Provinces with they sub-polar forest and grassland ecoregions, and the classically defined terrestrial biogeographic regions of Antarctica. The latter include the core sub-Antarctic islands (South Georgia, Prince Edward Islands, Macquarie Island, Heard Island, Crozet, and Kerguelen Islands), maritime Antarctica (west coast of Antarctic Peninsula, South Shetland Islands, South Orkney Islands, South Sandwich Islands) and continental Antarctica. 
The collections took place one time.</para>
          </description>
        </studyExtent>
        <samplingDescription>
          <para>Collections took place from the shoreline, scooping individuals from the water column of lakes, ponds and small pools using a zooplankton net at locations across sub-Antarctic islands (Crozet, Kerguelen and South Georgia), maritime Antarctic (i.e. islands at the west side of Antarctic Peninsula, South Shetland Islands and Signy Island), part of the sub-polar forest ecoregion and Falkland/Malvinas Islands. Samples were immediately preserved in ethanol (99%), other than a small number of collected specimens that were preserved using formalin (5%) for morphological analysis. GPS positions were recorded for each sample location.
</para>
        </samplingDescription>
      </sampling>
      <qualityControl>
        <description>
          <para>Records lacking precise geographic location (coordinates) were assigned georeferences by identification from the description of the reported collection locality included in the relevant metadata. The species list was updated to exclude erroneous or suspect records, rule out possible synonymies and include up to date taxonomy.</para>
        </description>
      </qualityControl>
  </methods>
  <project id="CESP2017-0007">
    <title>Distribution of the genus Boeckella at high latitudes: South America, sub-Antarctic islands and Antarctica</title>
      <personnel>
        <individualName>
            <givenName>Claudia</givenName>
          <surName>Maturana</surName>
        </individualName>
              <userId directory="http://orcid.org/">0000-0002-4427-8093</userId>
        <role>principalInvestigator</role>
      </personnel>
      <personnel>
        <individualName>
            <givenName>Javier</givenName>
          <surName>Naretto</surName>
        </individualName>
              <userId directory="https://www.linkedin.com/profile/view?id=">https://www.linkedin.com/in/javier-naretto-a250a093/</userId>
        <role>author</role>
      </personnel>
      <personnel>
        <individualName>
            <givenName>Sebastian </givenName>
          <surName>Rosenfeld</surName>
        </individualName>
        <role>author</role>
      </personnel>
      <abstract>
        <para>The present study provides an updated database of 14 species of Boeckella, using a combination of recent sampling data and published records available in the literature, giving a comprehensive description of the geographic distribution of the genus Boeckella at high latitudes in southern South America and the three main terrestrial biogeographic regions of Antarctica (sub-, maritime and continental). </para>
      </abstract>
      <funding>
        <para>INACH DT-04_16, Institute of Ecology and Biodiversity (Chile) CONICYT PIA APOYO CCTE AFB170008, P05-002 ICM; Conicyt Ph.D. Grant 21150317. NERC core funding to the BAS ‘Biodiversity, Evolution and Adaptation’ Team; Conicyt Ph.D. Grant 21140632; INACH DG-03_16; regular Fondecyt project 1151336, PIA-CONICYT ACT172065, PCI-CONICYT REDES150027.</para>
      </funding>
      <studyAreaDescription>
        <descriptor name="generic"
                    citableClassificationSystem="false">
          <descriptorValue>The dataset was filtered by the area of interest, defined as South America at latitudes beyond 40°S, which encompasses most of the Patagonian and sub-Antarctic Provinces and includes sub-polar forest and grassland ecoregions. The classically defined terrestrial biogeographic regions of Antarctica. The latter include the core sub-Antarctic islands (South Georgia, Prince Edward Islands, Macquarie Island, Heard Island, Crozet, and Kerguelen Islands), maritime Antarctica (west coast of Antarctic Peninsula, South Shetland Islands, South Orkney Islands, South Sandwich Islands) and continental Antarctica. 
For the purpose of geospatial analyses, two main ecoregions in South America were considered, these being the subpolar forest and grassland ecoregions as defined in the Terrestrial Ecoregions of the World shapefile (Olson 2001). Subpolar forest here includes the union of the Valdivian and the Magellanic temperate forest ecoregions, and the grassland ecoregion includes the union of the Patagonian steppe and low monte ecoregions. The definitions of the continental, maritime and sub-Antarctic regions are as described in Convey (2017). </descriptorValue>
        </descriptor>
      </studyAreaDescription>
      <designDescription>
        <description>
          <para>This database will underpin future comprehensive systematic research on the genus, including the application of molecular phylogenetic approaches, allowing reconstruction of the regional evolutionary history of the genus, and in particular its members in the sub-Antarctic and Antarctic regions.</para>
        </description>
      </designDescription>
  </project>
</dataset>
  <additionalMetadata>
    <metadata>
      <gbif>
          <dateStamp>2018-09-24T06:05:43.149+02:00</dateStamp>
          <hierarchyLevel>dataset</hierarchyLevel>
            <citation>Maturana C, Rosenfeld S, Naretto J (2018): Occurrences of Boeckella at high latitudes in the southern hemisphere. v1.1. Universidad de Magallanes. Dataset/Occurrence. http://gbif-chile.mma.gob.cl/ipt/resource?r=boeckella_so&amp;v=1.1</citation>
          <bibliography>
                <citation identifier="dx.doi.org/10.1590/1676-06032015007614">Previattelli, D., Perbiche-Neves, G., Menu-Marque, S. &amp; Falgina de Rocha C.E. (2015) Range extension of Boeckella bergi Richard 1897 (Crustacea: Copepoda: Centropagidae), with comments on the taxonomy of the species. Biota Neotropica, 15(3), e20140076</citation>
                <citation>Menu-Marque, S., Morrone, J.J. &amp; Locascio, C. (2000) Distributional pattern of the South American species of Boeckella (Copepoda: Centropagidae): A track analysis. Journal of Crustacean Biology, 20, 262-272.</citation>
                <citation>Pugh, P.J.A., Dartnall, H.J.G. &amp; McInnes, S.J. (2002) The non-marine Crustacea of Antarctica and the Islands of the Southern Ocean: biodiversity and biogeography. Journal of Natural History, 36, 1047-1103</citation>
                <citation>Garcia, E. &amp; Dieguez, M. (2014) Vulnerability of patagonian planktonic copepods to fluctuations in temperature and UV radiation. Crustaceana, 87(3), 291-304</citation>
                <citation>De los Rios, P. &amp; Mansilla, A. (2014) On the geographic distribution of Boeckella brevicaudata (Brady, 1875) (Copepoda, Calanoida) and its species associations in seasonal ephemeral pools in the Magallanes Region (53°S, Chile). Crustaceana, 87(5), 540-550.</citation>
                <citation identifier="https://doi.org/10.1641/0006-3568(2001)051[0933:TEOTWA]2.0.CO;2">Olson, D. M., Dinerstein, E., Wikramanayake, E. D., Burgess, N. D., Powell, G. V. N., Underwood, E. C., D&apos;Amico, J. A., Itoua, I., Strand, H. E., Morrison, J. C., Loucks, C. J., Allnutt, T. F., Ricketts, T. H., Kura, Y., Lamoreux, J. F., Wettengel, W. W., Hedao, P., Kassem, K. R. 2001. Terrestrial ecoregions of the world: a new map of life on Earth. Bioscience 51(11):933-938.</citation>
          </bibliography>
          <resourceLogoUrl>http://gbif-chile.mma.gob.cl/ipt/logo.do?r=boeckella_so</resourceLogoUrl>
              <collection>
                  <parentCollectionIdentifier>UChile:LEM</parentCollectionIdentifier>
                  <collectionIdentifier>UChile:LEM:Inv:Crus:Boeck</collectionIdentifier>
                <collectionName>Coleccion de Invertebrados del Laboratorio de Ecologia Molecular de la Universidad de Chile</collectionName>
              </collection>
                <specimenPreservationMethod>alcohol</specimenPreservationMethod>
            <jgtiCuratorialUnit>
                <jgtiUnitType>Plastic flask</jgtiUnitType>
                <jgtiUnits
                        uncertaintyMeasure="30">100</jgtiUnits>
            </jgtiCuratorialUnit>
          <dc:replaces>474ee54a-9eae-4b67-b79b-d8fc2d9ec884/v1.1.xml</dc:replaces>
      </gbif>
    </metadata>
  </additionalMetadata>
</eml:eml>
