# Supplementary material for: Distribution of the genus Boeckella (Crustacea, Copepoda, Calanoida, Centropagidae) at high latitudes in South America and the main Antarctic biogeographic regions
Source: Zookeys. 2019 Jun 10;854:1–15. doi: 10.3897/zookeys.854.29614 (PMC6579792; doi:10.3897/zookeys.854.29614)
Supplement: Supplementary material 1 [file zookeys-854-001-s001.zip › meta.xml]

<archive xmlns="http://rs.tdwg.org/dwc/text/" metadata="eml.xml">
  <core encoding="UTF-8" fieldsTerminatedBy="\t" linesTerminatedBy="\n" fieldsEnclosedBy="" ignoreHeaderLines="1" rowType="http://rs.tdwg.org/dwc/terms/Occurrence">
    <files>
      <location>occurrence.txt</location>
    </files>
    <id index="0" />
    <field index="1" term="http://purl.org/dc/terms/type"/>
    <field index="2" term="http://purl.org/dc/terms/rightsHolder"/>
    <field index="3" term="http://rs.tdwg.org/dwc/terms/collectionID"/>
    <field index="4" term="http://rs.tdwg.org/dwc/terms/basisOfRecord"/>
    <field index="5" term="http://rs.tdwg.org/dwc/terms/occurrenceID"/>
    <field index="6" delimitedBy="|" term="http://rs.tdwg.org/dwc/terms/recordedBy"/>
    <field index="7" delimitedBy="|" term="http://rs.tdwg.org/dwc/terms/preparations"/>
    <field index="8" delimitedBy="|" term="http://rs.tdwg.org/dwc/terms/associatedMedia"/>
    <field index="9" delimitedBy="|" term="http://rs.tdwg.org/dwc/terms/associatedReferences"/>
    <field index="10" delimitedBy="|" term="http://rs.tdwg.org/dwc/terms/associatedSequences"/>
    <field index="11" term="http://rs.tdwg.org/dwc/terms/eventDate"/>
    <field index="12" term="http://rs.tdwg.org/dwc/terms/year"/>
    <field index="13" term="http://rs.tdwg.org/dwc/terms/month"/>
    <field index="14" term="http://rs.tdwg.org/dwc/terms/habitat"/>
    <field index="15" term="http://rs.tdwg.org/dwc/terms/island"/>
    <field index="16" term="http://rs.tdwg.org/dwc/terms/country"/>
    <field index="17" term="http://rs.tdwg.org/dwc/terms/countryCode"/>
    <field index="18" term="http://rs.tdwg.org/dwc/terms/locality"/>
    <field index="19" term="http://rs.tdwg.org/dwc/terms/verbatimCoordinates"/>
    <field index="20" term="http://rs.tdwg.org/dwc/terms/decimalLatitude"/>
    <field index="21" term="http://rs.tdwg.org/dwc/terms/decimalLongitude"/>
    <field index="22" term="http://rs.tdwg.org/dwc/terms/geodeticDatum"/>
    <field index="23" term="http://rs.tdwg.org/dwc/terms/coordinateUncertaintyInMeters"/>
    <field index="24" term="http://rs.tdwg.org/dwc/terms/coordinatePrecision"/>
    <field index="25" delimitedBy="|" term="http://rs.tdwg.org/dwc/terms/identifiedBy"/>
    <field index="26" term="http://rs.tdwg.org/dwc/terms/taxonID"/>
    <field index="27" term="http://rs.tdwg.org/dwc/terms/scientificName"/>
    <field index="28" term="http://rs.tdwg.org/dwc/terms/kingdom"/>
    <field index="29" term="http://rs.tdwg.org/dwc/terms/phylum"/>
    <field index="30" term="http://rs.tdwg.org/dwc/terms/class"/>
    <field index="31" term="http://rs.tdwg.org/dwc/terms/order"/>
    <field index="32" term="http://rs.tdwg.org/dwc/terms/family"/>
    <field index="33" term="http://rs.tdwg.org/dwc/terms/genus"/>
    <field index="34" term="http://rs.tdwg.org/dwc/terms/taxonRank"/>
    <field index="35" term="http://rs.tdwg.org/dwc/terms/scientificNameAuthorship"/>
  </core>
</archive>
